# Supplementary material for: Identification and Validation of an Immunological Expression-Based Prognostic Signature in Breast Cancer
Source: Front Genet. 2020 Sep 16;11:912. doi: 10.3389/fgene.2020.00912 (PMC7526716; doi:10.3389/fgene.2020.00912)
Supplement: Supplementary file 10 [file Data_Sheet_5.XLS]

## Sheet: TFdiff
ID	conMean	treatMean	logFC	pValue	fdr
ASCL1	0.0762131	2.64561	5.11742	5.89688e-07	9.29498e-07
ATF3	47.2122	11.2846	-2.06481	1.74479e-38	1.52809e-37
BACH2	1.60813	0.617175	-1.38164	8.21034e-39	7.36111e-38
BATF	6.58538	14.6938	1.15786	2.0176e-19	6.24313e-19
BCL6	23.1951	10.976	-1.07946	6.86327e-48	1.20559e-46
BRCA1	1.19459	2.54838	1.09306	6.6239e-23	2.43463e-22
CBX2	0.760198	4.80555	2.66025	1.70441e-24	6.80443e-24
CBX7	11.1583	3.9618	-1.49389	4.07253e-56	1.77581e-54
CBX8	1.18537	3.18666	1.4267	4.01349e-43	4.82661e-42
CEBPA	26.4048	6.43728	-2.03628	1.9524e-23	7.35852e-23
CENPA	0.442898	4.12694	3.22002	2.56694e-56	1.14628e-54
E2F1	1.61561	9.86827	2.61072	2.45382e-54	8.35921e-53
E2F7	0.138257	0.971006	2.81213	9.64158e-51	2.24752e-49
EBF1	14.8082	1.96264	-2.91552	2.81455e-60	2.96359e-58
EGR1	507.095	82.8774	-2.61321	2.39244e-51	5.90369e-50
EGR2	28.5073	6.12311	-2.219	8.76936e-40	8.44227e-39
ELF5	21.1505	8.59876	-1.29849	5.10639e-21	1.71589e-20
EMX1	0.0445661	0.524355	3.55652	4.51492e-13	9.97383e-13
EOMES	0.357165	0.798902	1.16143	0.000804983	0.0010336
EPAS1	78.2528	21.6823	-1.85163	1.11201e-55	4.53916e-54
EPO	0.0553661	0.796784	3.84711	2.01192e-08	3.45967e-08
ERG	6.35176	2.09554	-1.59983	8.32253e-57	4.03752e-55
ESR1	12.983	40.7495	1.65016	1.15468e-08	2.01076e-08
ETV1	3.25252	1.47345	-1.14236	3.05612e-25	1.26674e-24
EZH1	13.1535	5.59218	-1.23397	1.88558e-59	1.51929e-57
EZH2	1.34086	6.3122	2.23499	7.23046e-58	4.18734e-56
FLI1	5.35675	2.48937	-1.10558	6.88449e-39	6.22358e-38
FOS	431.716	78.8798	-2.45236	4.40232e-45	6.09289e-44
FOXA1	23.8918	79.8223	1.74028	2.23652e-29	1.15774e-28
FOXM1	0.975244	10.2295	3.39083	3.68674e-59	2.7661e-57
FOXO1	17.4538	5.13856	-1.7641	1.3658e-60	1.63297e-58
FOXP2	0.604648	0.16655	-1.86014	3.88511e-50	8.43078e-49
FOXP3	0.592774	2.48671	2.06869	7.56945e-41	7.84548e-40
GATA3	56.6847	189.442	1.74073	2.61756e-24	1.03408e-23
GATA4	0.0111823	0.380852	5.08994	0.0010561	0.00134541
H2AFX	7.30615	26.4901	1.85827	7.50907e-53	2.16757e-51
HOXA9	3.29703	1.22742	-1.42554	4.16598e-48	7.45213e-47
HOXB13	0.0350626	1.69592	5.59599	6.47869e-15	1.58061e-14
HOXC11	0.273268	3.01993	3.46613	7.16078e-27	3.2288e-26
JUN	163.696	62.9223	-1.37938	2.78254e-38	2.40963e-37
KAT2B	7.74343	3.13823	-1.30302	1.19473e-48	2.26157e-47
KLF11	12.8792	5.65347	-1.18784	2.33037e-50	5.22205e-49
KLF4	46.0536	8.33895	-2.46538	6.89022e-53	1.99515e-51
LEF1	1.43249	5.52514	1.94749	3.42558e-36	2.60176e-35
LHX2	0.0174494	0.353827	4.3418	4.18518e-38	3.57748e-37
LMNB1	3.55323	18.3977	2.37232	1.03553e-56	4.92063e-55
LMO2	9.9773	4.48401	-1.15386	9.49644e-50	1.96635e-48
MAF	11.0954	5.18671	-1.09707	4.92509e-41	5.16243e-40
MAFF	10.4535	3.84083	-1.4445	1.3621e-36	1.06105e-35
MAZ	9.39865	22.7436	1.27493	1.48923e-53	4.65404e-52
MEF2C	6.25018	2.79296	-1.1621	3.09315e-45	4.33275e-44
MITF	4.44306	2.1609	-1.03992	1.62217e-31	9.42677e-31
MYBL2	1.6763	22.4818	3.7454	2.42192e-54	8.281e-53
MYH11	42.6792	4.74331	-3.16957	4.897e-61	6.98086e-59
NCAPG	0.524924	4.18607	2.99541	4.90692e-58	2.95244e-56
NFE2	0.230675	0.591265	1.35795	0.00278364	0.00343406
NR3C1	20.0199	6.49416	-1.62422	2.30506e-59	1.81006e-57
NR4A1	35.4824	9.90825	-1.8404	2.07158e-30	1.12913e-29
NR5A2	1.47853	0.594219	-1.3151	2.37047e-45	3.35853e-44
PPARG	22.0831	2.39206	-3.20662	1.38954e-56	6.48636e-55
RARA	11.933	27.4765	1.20324	2.20226e-22	7.891e-22
RBP2	0.170081	0.611294	1.84564	0.000822173	0.00105428
RUNX1T1	1.63106	0.514318	-1.66508	9.48509e-56	3.89751e-54
RXRG	0.905166	0.143002	-2.66214	8.39654e-49	1.61416e-47
SALL4	0.0798205	0.55303	2.79253	8.52242e-48	1.47743e-46
SAP30	4.7227	9.9568	1.07607	8.67269e-35	6.09258e-34
SOX17	6.51888	1.53227	-2.08895	8.48542e-50	1.77285e-48
SOX2	0.0942428	0.961902	3.35144	0.0214375	0.0245796
SPDEF	38.7816	103.044	1.40982	8.79647e-23	3.21214e-22
SPIB	0.311049	1.63703	2.39587	0.000158223	0.000213375
SREBF1	19.1477	43.1977	1.17379	7.1945e-19	2.16442e-18
STAT1	29.1135	67.8872	1.22145	7.47383e-21	2.48707e-20
STAT5A	24.7537	9.70288	-1.35116	1.53788e-50	3.50554e-49
STAT5B	27.3165	12.4012	-1.13929	5.81551e-60	5.58409e-58
TAL1	1.79379	0.490561	-1.8705	2.76038e-54	9.28411e-53
TCF7L2	14.2167	6.71115	-1.08296	6.09006e-51	1.45252e-49
TEAD1	15.5634	6.92736	-1.16778	7.23499e-41	7.50721e-40
TEAD4	3.68384	8.05191	1.12812	4.60229e-32	2.76825e-31
TP63	13.2005	2.12707	-2.63366	2.70265e-38	2.34263e-37
YAP1	36.6607	17.4091	-1.0744	1.71538e-50	3.90054e-49
