# Supplementary material for: Identification and Validation of an Immunological Expression-Based Prognostic Signature in Breast Cancer
Source: Front Genet. 2020 Sep 16;11:912. doi: 10.3389/fgene.2020.00912 (PMC7526716; doi:10.3389/fgene.2020.00912)
Supplement: Supplementary file 12 [file Data_Sheet_7.XLSX]

## Sheet: 06.lassoSigExp
id	futime	fustat	PSME2	CD209	ULBP1	CXCL9	TINAGL1	MMP9	FABP6	CSRP1	ROBO3	CCL24	IGHE	SEMA6D	ADM	FGF7	OGN	SCG2	TSLP	BMPR1B	FGFR4	GHR	PRLR	SDC1	SSTR1	TNFRSF8	TRBV12-3
TCGA-AR-A0TX	5.40274	0	53.6043	1.64441	0.0505383	189.199	11.3508	28.4818	0.0682093	25.1438	0.43619	0.360304	0.146196	0.697495	3.72733	1.15688	3.52391	1.34321	0.0407918	0.196225	27.4671	3.62746	30.1931	144.246	0.062851	1.57602	0.931783
TCGA-OL-A66P	1.1726	0	106.536	1.49905	0.158569	52.0851	3.18144	63.996	1.56943	15.7066	0.965183	1.07666	1.60743	0.15521	11.1714	1.15589	4.98407	1.84256	0.0452484	0.236798	8.89009	2.0016	4.15989	135.131	0.00644449	1.01446	0.40605
TCGA-AO-A1KS	0.958904	0	31.5317	0.871374	0.189746	13.4195	1.36317	4.24932	0	10.7602	0.129402	0.0483129	0.411669	0.983769	0.537397	1.11051	4.11995	0.537199	0.0765763	9.34131	6.95689	19.094	48.691	18.0306	0.0589935	0.143543	0.145766
TCGA-E9-A22G	3.39452	0	23.3151	0.137589	1.81827	5.33849	3.68701	31.4742	0.806156	41.4293	0.06285	0.0223655	0.0390921	0.399799	3.8535	0.296429	0.0249313	0.096429	0.232033	1.98728	0.205749	2.05427	37.8549	43.5711	0	0.217809	0.337396
TCGA-S3-AA12	1.27945	0	28.8166	0.164803	0.033067	3.953	63.659	7.78335	0	13.5233	0.225509	0	0.367906	0.154752	1.7297	0.362865	1.00111	0.162398	0.00606589	16.7071	10.026	3.55229	21.1709	55.8137	0.0786179	0.10423	0.0635065
TCGA-D8-A1JH	1.16712	0	21.4764	1.22624	0.141924	9.47891	8.85705	14.2706	0.0414161	23.0949	0.584935	0.390667	0.0597482	1.41499	1.00212	3.32939	15.046	1.52923	0.146359	21.5723	1.90178	2.55628	26.6611	67.5151	0.179589	0.32242	0.265205
TCGA-AC-A2QH	2.75342	0	7.29497	1.21462	8.281	0.733593	0.0951545	18.7151	0.0479678	10.0056	0.413236	0	0	10.6125	5.27943	5.52726	14.0553	14.662	0.182551	3.83022	0.612804	4.48535	1.61864	5.88631	0.0259998	0.029874	0
TCGA-E2-A108	2.29315	0	40.686	6.32335	0.116688	280.202	14.965	46.4746	0.192487	34.5247	1.00016	0.594221	0.129828	1.28018	10.3417	6.33669	16.5905	4.07522	0.366273	2.48153	1.76311	10.9732	10.9084	64.6299	0.132787	1.91262	1.39443
TCGA-A7-A0DA	2.9726	0	27.2972	0.192882	2.26577	4.52424	10.2539	65.1311	0.0531827	84.0915	0.944958	0	0	0.517078	6.6847	0.748584	1.49123	0.990384	0.0289139	1.7114	1.23707	2.76745	20.2756	324.957	0	0.103506	0
TCGA-A2-A0CL	8.26027	0	65.224	1.57245	1.20249	348.858	5.2914	39.61	0.0482064	19.4002	0.91577	0.181887	0.781544	0.624926	1.05976	3.8577	3.689	0.509048	0.100465	0.0770446	10.3107	5.6763	8.32465	62.2671	0.0435485	2.18164	2.28656
TCGA-C8-A8HQ	1.0411	0	48.3483	0.406637	0.896772	100.335	63.9868	50.2017	0.757304	40.0347	1.26807	0.102049	1.87288	0.266643	4.5289	0.777952	0.696761	0.781556	0	1.19206	12.6248	1.94561	10.4921	185.355	0.0732997	0.463222	0.11546
TCGA-AO-A03R	5.72877	0	66.2919	0.749885	0.0580519	57.2494	7.83043	8.9571	0	32.1508	0.252189	0.0422318	0.147632	0.678822	2.78977	1.85926	1.68692	0.613332	0.139961	62.257	1.44072	3.52026	10.4482	11.423	0.0242673	0.453105	0.0637091
TCGA-A8-A09Q	2.08493	0	26.5935	2.07082	0.11971	42.88	1.35851	21.3194	0.0239359	9.50089	0.378702	0.361249	0.0591955	0.265269	0.579163	1.46484	1.26261	0.691666	0.0325331	0.130214	2.20398	18.6768	25.6604	33.763	0.0324346	0.518021	0.681207
TCGA-AC-A62Y	1.45205	0	69.0931	0.472245	0.130176	7.64854	3.83561	139.839	0	32.1372	0.706886	0.284102	0.0827625	0.293517	1.64814	1.07083	3.18455	1.67619	0.0727764	22.4668	0.189565	2.5252	11.1292	30.7457	0.0317433	0.197998	0
TCGA-EW-A1PE	0.876712	0	69.1158	0.969452	0.108364	29.0018	2.36025	35.6335	0.0127177	16.1765	0.250727	0.191941	0.272585	0.764383	3.42581	0.587067	3.86913	0.419222	0.0138285	88.0514	0.248308	0.521816	24.0403	76.4343	0.03102	0.253456	0.108583
TCGA-OL-A66K	3.49315	1	15.9389	0.147016	0.0932525	2.68099	9.3566	14.8094	1.47435	17.6365	0.756596	0.135679	0.103753	0.970633	1.46299	1.97433	17.1726	1.70876	0.0684258	37.918	0.988135	0.611075	40.1934	112.292	0.204656	0.173565	0
TCGA-BH-A0BW	6.49589	0	36.6586	1.14366	0.371562	157.419	8.79842	31.7311	1.75904	20.0009	0.398787	0.145549	0.190801	0.396563	7.90325	0.318367	1.45481	0.30386	0.00419447	4.14019	0.758747	0.589634	13.835	132.6	0	0.903322	0.35131
TCGA-B6-A0IP	10.7562	1	29.7361	0.258936	0.199159	11.692	12.2562	6.10872	0.0350603	31.7277	0.454996	0	0.144512	0.975758	0.605597	0.813303	1.99074	0.4853	0.10166	0.853446	0.183107	3.22489	25.5287	84.5757	0.110854	0.174683	0.232821
TCGA-A2-A0EX	2.06027	0	27.5301	0.287753	0.120643	5.33314	3.19055	23.9347	0.0488481	27.93	0.240083	0.0307181	0.0805371	0.945439	0.753102	3.28269	41.9924	0.885266	0.194753	27.4597	0.918413	1.39639	38.6363	139.04	0.273595	0.192674	0.13902
TCGA-E9-A2JS	2.47671	1	51.9608	0.181166	1.04774	7.48339	1.56733	14.475	17.5482	20.304	0.731824	0	0.133226	0.314989	0.697874	0.360292	1.48218	0.397815	0.0109829	0.80964	5.81731	0.763652	32.6775	204.724	0.029199	0.171943	0.153313
TCGA-LL-A7T0	1.03014	0	52.3985	0.384784	0.252204	19.7239	5.66768	52.8122	2.12013	18.8621	0.660596	0.0366948	5.66018	0.182501	1.06623	0.278885	1.89525	0.15821	0.0370119	0.164999	10.099	0.342522	21.2624	110.325	0.0210856	0.399756	0.110713
TCGA-BH-A0BV	4.16164	0	36.451	0.460712	0.302762	21.3483	4.41853	51.7016	0	15.8432	0.270788	0	2.73447	0.745228	0.597044	0.938648	4.08883	0.253822	0.0130681	0.395981	0.135191	0.420457	8.39419	67.6834	0.0347427	0.139719	0.273631
TCGA-AR-A254	6.06301	0	32.0774	3.39625	1.39342	91.777	2.36463	22.5596	0.0427418	26.0282	0.235445	0.100793	0.0704695	0.6248	5.25338	0.644595	0.741553	0.471166	0.0290469	6.74506	3.7785	2.1564	27.8666	314.822	0.0376466	0.29614	0.334515
TCGA-BH-A0BP	6.29041	1	16.226	1.24644	1.08946	6.85821	7.9034	58.6142	0.0405625	41.2043	0.759361	0.0382616	0.56845	0.81633	3.66531	2.43628	13.5702	1.0332	0.181935	1.17439	0.899516	5.04648	15.1283	108.844	0.104433	0.467348	0.173159
TCGA-D8-A1XS	1.3589	0	24.039	0.466047	0.147387	26.2265	1.93434	5.2942	0.0117013	13.7655	0.253951	0.0441501	2.31507	1.03107	1.7539	1.47517	0.865367	0.596108	0.0413508	22.6638	0.758721	3.47823	35.6447	163.542	0.0221984	0.156681	0.199809
TCGA-A8-A09E	4.08767	0	42.5604	0.349552	0.10777	4.957	1.79534	3.79298	0.22626	26.0846	0.123163	0.0609785	1.05251	0.228555	1.03126	0.339105	0.94031	0.235235	0.00439324	81.9592	0.747956	1.8385	6.03047	162.614	0.0218997	0.150978	0.0459948
TCGA-BH-A0B4	3.26301	0	53.6158	0.288861	0.0461035	33.9621	4.56433	17.4002	0.0746687	34.3962	0.379358	0	0.389842	0.639673	1.27909	1.01402	3.42842	0.340966	0.0541269	2.91459	0.209981	3.10314	4.8912	206.354	0.107926	0.217014	0.283339
TCGA-S3-A6ZG	1.09315	0	35.5934	0.232961	0.0675171	22.143	2.79955	1.7464	0.126173	19.3818	0.469159	0	0.323594	0.308829	0.516328	0.679013	1.36109	0.324087	0.0685966	110.992	0.236547	0.52831	10.8333	62.1778	0.12158	0.157159	0.159593
TCGA-W8-A86G	0.950685	0	31.1858	0.0525827	0.0738534	0.948515	19.5533	1.73837	0.119612	69.4906	3.93021	0.037609	0.0328679	1.67258	0.913506	1.0283	15.8402	0.264563	0.921253	9.32307	2.24407	3.07524	17.0548	101.985	0.502454	0.180026	0.0567353
TCGA-C8-A12X	1.05479	0	38.5498	0.317994	0.0558286	2.02302	3.20202	30.9226	0	26.5857	0.399462	0	0.496922	0.0983627	0.890621	0.563895	0.147895	0.335473	0	97.8114	4.14105	0.233531	26.5717	19.7419	0.0653461	0.112625	0.0857768
TCGA-B6-A0RP	8.56438	1	25.8357	0.176941	0.142009	7.04302	5.96713	19.6618	0.179685	20.2883	0.462404	0.0451979	0.167876	0.951289	2.06229	1.66099	6.13835	0.384614	0.0227942	122.759	0.690103	2.7866	24.4012	197.296	0.0616828	0.152939	0.170459
TCGA-BH-A42V	1.73973	0	32.03	0.953062	0.191228	18.023	22.0883	22.769	0.0122901	48.7623	2.90552	0.208672	0.182367	1.92023	3.72115	1.57304	15.4084	0.636625	0.704926	0.122387	5.37388	3.86318	14.9004	39.447	0.383038	0.742455	0.384748
TCGA-AR-A24L	7.85205	1	25.4807	0.29662	0.231028	6.60572	3.38225	24.0188	0.0204465	25.931	0.194774	0	0.269685	1.3999	0.880011	1.26202	13.5696	25.3665	0.0611389	183.952	0.57417	11.4282	48.5835	88.8169	0.0637245	0.0764036	0.145475
TCGA-AO-A1KR	6.88493	0	81.2302	0.200791	0.69295	16.8995	16.4576	2.59021	0.0869995	74.1054	0.313488	0.0820644	0.0358596	0.0946425	8.04774	0.555244	0.0457396	0.214155	0.0768611	0.0240654	1.17436	0.566852	3.07093	106.084	0	0.196412	0
TCGA-A2-A0D0	5.61096	0	67.5831	0.301366	1.33274	26.1381	11.7647	85.0669	1.14255	10.8149	0.0767378	1.68942	0.0381841	0.0524883	6.47997	0.0836911	0.043293	0.0462685	0.125913	1.39232	6.23381	0.255577	2.04427	52.8462	0.0292908	0.350978	0
TCGA-BH-A1EO	7.66575	1	16.3084	1.19575	0.227866	31.5395	3.67048	31.9541	0	20.773	0.320798	0.042977	0.0375592	1.15856	1.53169	2.1231	25.383	1.74568	0.049541	2.53321	0.164735	4.9022	60.9697	126.123	0.0617388	0.354693	0.0648333
TCGA-E2-A15O	0.791781	0	35.9534	0.176204	0.0601981	11.6201	2.51108	30.894	1.33606	11.2004	0.296124	0.0681227	0.0446512	0.230782	0.835067	0.498799	0.405003	0.123668	0.0883431	0.296326	0.417793	1.0492	17.7323	34.9699	0.430592	0.320466	0.102767
TCGA-A2-A0EN	11.2	0	51.538	1.39092	0.143711	92.7798	6.88831	21.7519	5.7582	20.1361	0.504094	0.137218	0.879415	0.76982	3.04224	1.45197	11.0472	0.908186	0.118632	36.3988	0.733436	3.33446	31.1536	131.262	0.151126	0.577561	1.48351
TCGA-A2-A25A	8.97534	0	32.0337	0.790876	0.0581034	27.0275	14.8465	4.38565	0.0369034	45.6085	1.08825	0.03481	0.152109	2.87917	2.31135	4.10713	26.1568	2.40134	0.679644	0.68394	0.249069	2.74402	13.8471	45.393	0.70259	0.712478	0.446359
TCGA-LD-A66U	1.15616	0	63.1631	0.34082	0.0368221	18.2892	5.79931	9.74975	0.269785	46.5802	1.4326	0.10715	1.9899	0.34948	2.63911	0.918629	9.43099	1.06984	0.146674	1.79366	0.855657	0.847648	9.66984	60.544	0.134686	0.548276	0.161642
TCGA-A7-A0CJ	2.55068	0	61.3518	0.354577	0.126003	3.66039	1.84918	21.2977	0.113374	45.7552	0.246857	0.0305549	0.0934609	0.237857	5.11193	0.6202	0.0510905	2.25341	0.0528325	71.7299	1.85049	1.98506	29.1372	92.4423	0.0351151	0.121043	0.0460939
TCGA-EW-A1J2	1.10411	0	22.7979	0.73639	0.522861	16.6349	9.84794	19.2295	0.0927175	36.781	0.64685	0.116611	0.110403	1.27619	1.7824	2.5633	11.3523	0.740922	0.182028	116.315	1.0802	2.33117	26.0495	103.32	0.108886	0.285511	0.381147
TCGA-D8-A1JM	1.61644	0	35.2206	0.124628	1.13564	16.6404	4.57977	3.40523	0.230484	24.0202	0.173739	0.239151	0	2.67813	29.9179	0.0382859	0.0242352	2.49635	0.548221	0.374033	5.30011	0.661577	7.59434	167.399	0.218625	0.15431	0.196785
TCGA-AN-A04A	0.246575	0	26.9994	0.369701	0.7405	5.14663	7.50581	23.5395	0.121881	28.4948	0.365475	0	0.23109	0.616533	2.68288	0.990973	2.06331	1.05397	0.046384	1.0766	0.658079	0.716857	14.2118	140.468	0.0363343	0.151813	0
TCGA-B6-A0IA	22.989	0	42.9223	0.0830341	0.0242965	0.189456	1.09573	116.097	0.118051	15.9441	0.258594	0	0.497396	0.0374563	3.90404	0.337146	2.17916	1.89796	0.0249592	0.0991736	0.433154	0.0184785	4.46226	37.5008	0.00710961	0.0122535	0.0373298
TCGA-E2-A1IK	4.93151	0	60.6386	0.492786	0.0247188	26.5597	4.71108	33.5469	0	30.7992	0.305832	0	0.531712	0.620002	0.752473	0.307229	0.951051	1.96142	0.0604597	134.247	0.268056	0.685409	5.05413	13.4809	0.0421937	0.270109	0.31649
TCGA-BH-A1FC	9.51233	1	46.7156	0.349955	0.819198	108.438	1.3475	9.55369	0.117067	5.67153	0.163777	0.171775	0.579036	0.723429	2.70171	0.616364	0.34649	0.116938	0.0565744	2.28598	1.19771	0.178665	2.20504	270.819	0	0.490109	0.555283
TCGA-E2-A14T	6.33151	0	26.8999	1.22197	0.103436	4.30957	3.51694	237.997	0.403299	19.8904	0.985088	0.585263	1.50888	0.248894	1.83344	0.853451	1.03298	0.491393	0.0590321	85.6734	0.226829	1.83012	25.3429	21.3785	0.067261	0.373537	0.0294301
TCGA-D8-A1JF	1.00274	0	19.2731	0.67198	1.88355	18.646	1.21746	15.4852	0.0329436	12.6223	0.229226	0.0414331	3.16837	0.356883	1.63186	1.12902	3.32158	0.568825	0.0119403	0.720917	4.8095	4.38962	23.3282	137.19	0.0267844	0.129941	0.125008
TCGA-E2-A1BC	1.3726	0	26.3259	0.329547	0.341051	2.51414	4.98586	5.8979	0.0328787	14.9812	0.261457	0.186082	0.0813119	1.50222	4.60432	1.59821	11.2473	1.1964	0.0536256	1.41272	4.18451	21.5671	63.0207	91.0515	0.124748	0.204766	0.0935716
TCGA-B6-A400	0.589041	0	34.4864	0.63661	1.11874	12.0462	14.3556	130.158	0.104936	61.0822	1.08366	4.48727	0.00961174	1.73452	4.469	0.642198	0.363712	0.873506	1.29315	2.34367	4.05832	0.470187	1.11718	226.862	0.0063198	0.66806	0.199097
TCGA-AC-A3BB	2.70411	0	49.8035	1.96438	0.130862	50.7959	8.67146	30.2158	0.838941	31.4796	0.829049	0.0833001	0.26693	0.964679	4.80933	2.30332	11.7773	1.90916	0.116028	0.325705	0.808886	3.85407	18.988	170.42	0.175509	0.820396	0.502652
TCGA-AC-A2QI	1.61096	0	27.0094	0.613162	0.174353	27.2212	9.14427	38.3603	0	27.7131	0.767886	0.0269052	0.270405	3.9562	1.18488	0.718183	2.23939	2.39331	0.0930435	0.491808	7.87226	0.934249	27.4273	257.596	0.0309206	0.235374	0.527644
TCGA-AC-A2FK	7.26027	0	16.2087	0.950952	0.323581	9.13426	18.8341	25.1598	0.0743358	98.5272	2.48152	0.280476	0	5.11731	3.41428	3.25922	19.1175	0.143204	1.49533	1.22004	1.27219	4.1758	38.9397	65.6653	1.38503	0.57291	0.105778
TCGA-AN-A0AL	0.621918	0	50.8465	1.25479	0.997131	8.1037	44.2148	43.9469	0.657244	36.1158	0.549614	0.206654	5.52127	0.285142	10.3808	1.87158	1.49735	1.09196	0.00850772	0.230862	0.350797	0.297613	4.87754	153.604	0.00424099	0.643228	0.178142
TCGA-A8-A097	1	0	25.4985	0.620882	0.314693	15.5258	4.21382	66.3977	1.49422	28.1484	0.408624	0.0193077	0.708695	0.587291	3.25652	1.59804	4.40857	0.499471	0.077898	1.14183	0.0912766	2.14107	12.6281	197.494	0.0471521	0.0860477	0.0582534
TCGA-OL-A5D6	3.02466	1	16.5671	0.208738	0.247571	7.97145	5.24839	7.31707	20.4351	43.8946	0.64097	0.0995312	0.0579894	0.509365	6.77823	0.734924	3.75997	1.37773	0.0573664	0.278904	14.5992	5.2275	22.3973	406.347	1.30114	0.235479	0.0500495
TCGA-AR-A2LL	4.70959	0	22.7738	0.828167	0.0713268	3.80016	1.62892	26.5303	0.162913	10.1717	0.385219	0.307343	0.427316	0.281949	0.577175	0.862346	1.07972	0.291652	0.0241557	23.9524	0.621166	2.56631	24.2135	114.68	0.112386	0.262876	0
TCGA-D8-A1XR	1.32055	0	20.1333	0.629084	0.249616	2.22175	4.8844	50.7769	0.0106951	15.1602	0.100996	0.181591	0.0793497	0.57737	1.34659	0.377755	0.521055	0.860768	0.0261658	47.0627	0.242331	2.80811	18.7809	52.0541	0.0144925	0.103243	0.0304378
TCGA-E9-A1RB	2.67397	1	27.109	0.2172	0.0753238	4.70312	9.38424	48.2706	0.0101661	12.5582	0.254318	0.0383578	0.0754252	0.579227	15.1596	0.344851	1.20792	0.291591	0.0276351	3.30142	0.242597	2.7838	36.5347	58.4493	0.055103	0.0854738	0
TCGA-A7-A0CD	3.19178	0	24.4852	0.516016	0.0351396	2.29682	1.73526	2.19778	0.0948528	16.7531	0.194464	0.022368	0	0.496581	0.279271	0.277805	2.25239	0.360381	0.0193383	0.244886	1.42898	10.9198	53.1207	37.9175	0.131745	0.07015	0
TCGA-E9-A1NI	0.821918	0	60.9468	0.221744	0.215045	3.16322	0.785309	55.0857	1.34109	21.7386	0.285185	0	12.7055	0.626024	6.63481	0.783983	2.52563	0.831188	0.0108823	43.1614	0.506605	0.860053	14.0722	127.986	0.0216987	0.180757	0
TCGA-AO-A0JE	6.39726	0	69.4995	0.434092	0.254962	114.424	1.76096	11.2198	24.372	24.4043	0.228036	0.0282253	0.962018	0.537098	9.60451	2.24195	4.42061	0.589253	0.00813404	0.642853	8.01327	6.39955	26.6606	202.605	0.0608207	0.666223	0.170318
TCGA-E9-A24A	2.04658	0	27.9843	0.626951	0.230515	23.1504	2.56466	31.3585	0	21.171	0.309256	0.0704321	0.0205178	2.27098	1.49758	1.01836	0.780762	0.53808	0.030446	186.765	0.155984	3.63782	14.4424	89.4034	0.0168632	0.228637	0.106251
TCGA-A7-A56D	1.2274	0	133.583	0.10573	0.46113	2.28542	1.43223	159.674	1.58229	35.4076	1.27923	0	27.7746	0.154916	8.38447	0.54596	5.39798	0.686407	0.00573496	20.4526	5.59896	0.76532	2.99564	271.337	0	0.328479	0
TCGA-BH-A0BT	6.47945	0	138.591	0.22506	0.0959592	47.1221	4.17445	15.7843	1.47796	25.9002	0.335728	0	0.0879239	0.279707	1.59215	0.698018	5.01999	0.469642	0.140824	0.542293	15.9763	2.68582	17.7396	76.206	0.0412934	0.289424	0.0433631
TCGA-EW-A1P5	1.92603	0	59.517	0.474281	0.159165	5.70536	2.46915	164.519	0.031825	28.0938	0.37698	0	0.0131177	0.744348	4.24551	0.136335	0.42945	0.25886	0.0302791	194.028	0.395067	5.25961	22.319	68.3438	0	0.2428	0.0452864
TCGA-D8-A1J9	1.45753	0	26.6571	1.03751	0.605081	11.5821	0.886156	36.9365	1.50766	35.3959	0.32823	0.0182326	0.438188	0.483623	1.83767	1.40935	5.14205	0.599918	0.00262716	1.36341	21.1106	2.59368	47.3701	263.632	0.0104768	0.0812564	0.0550098
TCGA-A8-A07B	3.58356	0	16.6873	0.551533	0.398711	5.12073	3.09062	7.58453	2.15249	23.5925	0.101887	0	0.101396	0.639755	2.64693	3.40347	15.8433	0.539723	0.00835891	1.17382	9.32437	7.386	50.6583	90.9009	0.0666689	0.210659	0
TCGA-LL-A7SZ	1.6274	0	82.6923	0.75549	0.0292046	56.8537	8.17814	43.1176	0	21.584	0.661716	0.297442	0.866485	0.0607451	2.67833	0.528391	4.27351	0.461222	0.0428588	0.344054	4.59849	2.6376	7.7214	152.211	0.0213646	0.630068	0.224354
TCGA-B6-A0WT	15.7233	0	24.0607	0.190226	0.0890588	8.74872	1.83099	18.3008	0.0267109	28.8164	0.305339	0	0	1.02791	0.835053	0.700573	11.6558	16.7635	0.0508267	27.6877	6.98575	2.43181	43.1504	124.236	0.35471	0.1414	0.0760182
TCGA-BH-A0W4	2.07945	0	22.0613	0.345314	0.0791838	5.85668	7.83522	39.1738	0	31.3029	0.535586	0.0504043	0.0110125	1.08993	5.72101	0.882949	5.27688	1.16094	0.137994	52.9213	2.55351	5.50945	38.2752	77.0911	0.0434451	0.120637	0.114057
TCGA-AC-A3YJ	2.06575	0	39.3499	0.705169	0.0728252	2.54705	2.26607	22.9307	0	36.3184	0.560155	0.0741708	0.0486155	14.7181	0.479859	0.250918	34.9047	0.412359	0	0.0833775	0.142152	1.48506	7.31418	10.1265	0.0266376	0.183641	0
TCGA-AC-A3TN	1.24932	0	44.7413	0.144562	0.0878009	3.22185	3.63709	12.7543	0.0296253	23.3997	0.706756	0	1.4409	2.49565	1.17357	0.370376	5.08795	0.773635	0.0241596	66.6157	0.935469	0.349533	15.1649	109.068	0.0321153	0.10609	0
TCGA-BH-A0C0	3.47945	0	58.5205	0.98343	0.155038	262.507	4.92655	46.1139	0.266316	13.5755	0.267875	0.143548	3.73219	0.178483	3.12012	0.681863	0.360036	0.0651482	0.036197	7.97359	2.71448	5.92916	27.1626	44.0258	0.0360875	1.20248	0.974475
TCGA-A2-A25C	1.43288	0	69.0185	0.369263	0.0881345	18.9186	3.64637	13.2951	0.109801	18.0457	0.212226	0	0.618526	0.958066	0.897356	1.44953	12.514	0.517063	0.0472591	45.9354	0.0838118	1.18108	24.3687	81.0224	0.0471161	0.170959	0.130204
TCGA-A1-A0SQ	1.51781	0	26.633	1.02266	0.022799	4.58173	4.07276	4.54615	0.0461563	46.1375	0.145288	0.0290253	0.24098	0.527217	1.75265	0.632196	3.29484	0.441294	0.0334584	142.216	36.5256	5.89007	15.4726	6.62047	0.0416965	0.167684	0.0875728
TCGA-AR-A0TZ	8.93699	1	26.353	0.298827	0.0457863	3.46963	0.835396	11.4444	0	35.8292	0.197929	0.0194301	0.0424518	0.399146	1.4379	0.345767	8.75394	0.551139	0.0139986	0.641963	11.7823	5.3322	45.4393	37.986	0.0307037	0.0930078	0
TCGA-E9-A1N9	3.01644	0	18.7262	0.204942	0.267285	25.3687	4.24881	10.7484	3.20044	21.9739	0.505699	0.0349004	0.0152504	1.04649	0.507045	1.7144	5.38825	1.21171	0.0804617	0.139873	38.6748	1.82107	36.2348	64.9122	0.05515	0.282275	0.526493
TCGA-E2-A155	1.75342	0	9.30801	0.259813	1.19426	8.84928	1.38901	8.64512	0.03358	19.2203	0.174314	0.0211168	0.0738189	1.2268	0.680693	0.663489	0.423708	1.83528	0.0365129	62.1604	1.93992	14.9666	225.559	76.8333	0.00910061	0.115024	0.127423
TCGA-A8-A07U	2.08219	0	58.3048	3.2469	0.301318	139.028	12.0389	39.749	0.312828	9.78265	0.186575	1.0918	0.270778	0.321168	8.27938	0.908005	1.6392	1.60705	0.0722821	0.553813	1.78333	2.13191	20.847	72.249	0.152605	1.63168	0.934813
TCGA-C8-A1HK	1.00274	0	25.8188	0.390805	0.335435	32.0919	4.13204	1.34326	0.0411566	37.1624	0.0988671	0.0388219	0.237495	0.43373	0.405388	0.226686	4.32757	0.185	0.0447513	0.231486	46.19	0.282654	23.4451	116.974	0.0111539	0.147384	0.11713
TCGA-B6-A0X0	10.8082	1	25.6194	0.0952656	0.10513	6.02773	9.78603	5.61759	0.0257982	35.5617	0.350467	0	0.0638011	0.855969	0.298302	0.0947289	0.714332	0.309236	0.0561029	44.996	0.702689	0.608759	14.3685	90.7554	0.0279665	0.088368	0.0734207
TCGA-OL-A5D7	4.87671	0	57.093	0.439062	0.0807545	38.8678	6.86621	25.2487	0.217982	9.17918	0.298754	0.0747696	1.58459	0.0188627	1.12871	0.363824	0.166695	0.127251	0.0269342	2.28033	10.2985	0.164013	4.526	54.7435	0	1.07372	0.507574
TCGA-AO-A128	8.89863	0	93.8577	4.48615	0.193874	497.987	5.24832	60.7983	0.284416	11.2236	0.190362	1.45945	10.9447	0.0819915	3.70768	1.29699	0.243236	0.219165	0.00309258	0.0986047	0.323587	0.0901525	6.04637	15.3936	0.0154161	1.52334	2.49307
TCGA-A7-A4SE	1.76438	0	18.7498	0.996524	0.832696	14.9629	24.6183	106.484	0.119559	88.021	1.04583	0.360886	0.019712	0.54301	33.8239	2.13234	6.36118	1.55596	0.0650007	0.365996	2.21329	0.492662	0.556326	149.262	0.0583236	0.268058	0
TCGA-D8-A1X9	1.99178	0	46.2899	0.685119	0.277649	29.4484	1.20838	25.9264	0.472263	16.6445	0.229617	0	0.0677071	0.520732	1.30143	2.65503	1.83879	0.514228	0.0111633	6.19288	1.18291	4.09312	51.8764	93.372	0.0584299	0.188622	0.321402
TCGA-A1-A0SE	3.61918	0	27.0552	0.418125	0.0953678	10.2625	7.63605	2.06587	0.0270976	44.39	0.395056	0.332286	0.0893531	1.66367	0.939982	1.34089	11.6108	1.13104	0.30201	63.1907	1.03854	2.79866	24.0075	85.1405	0.102813	0.244705	0.0385595
TCGA-E9-A1N3	2.90137	0	36.5717	0.317332	0.0526736	0.971072	1.42712	4.26177	0	20.794	0.137709	0.103167	0.180323	3.50097	1.08666	0.604316	0.908521	9.76231	0.0267579	140.936	0.115998	0.964921	24.1514	8.33611	0.0355692	0.0851445	0
TCGA-E2-A1LA	2.04932	0	54.743	0.478483	0.0387715	377.612	2.49899	59.0066	0.226755	23.255	0.456579	0	1.42353	0.173148	1.63592	0.40869	0.458522	0.194147	0.0568986	38.4322	0.31113	8.0384	15.7433	97.9473	0.023636	0.668087	0.148924
TCGA-A2-A04X	4.61918	0	87.1453	0.409737	0.165817	112.225	2.43446	28.7315	0.0131645	12.579	0.207192	0.0496709	0.032557	0.159321	2.83016	0.476485	31.9804	0.326871	0.0107357	25.8523	15.1648	2.30432	9.08911	96.1607	0.0356775	0.750186	0.749314
TCGA-BH-A0HF	1.99178	0	34.0366	0.773363	0.325861	16.0385	6.04814	82.7258	1.98341	24.2958	0.380024	0.390449	0.270139	3.39127	8.17648	2.00243	9.41817	1.08537	0.0750139	74.3452	0.324269	1.75244	9.8295	144.667	0.126203	0.606886	0
TCGA-E2-A14W	2.66849	0	26.8284	0.109529	1.34257	2.23715	12.6307	22.9299	4.09589	27.0597	0.531597	0	0.544596	0.1001	10.4114	0.521459	2.04424	0.282814	0.00513091	70.0678	0.332129	3.29725	18.2194	95.4605	0.0358077	0.047021	0.0537178
TCGA-AC-A62V	0.953425	1	40.8088	0.441271	0.0579228	0.936536	1.51288	74.8074	3.14267	43.6357	0.349689	0.0294965	0.14178	0.106305	1.58692	0.352669	2.55372	0.0870142	0.0170008	11.9512	0.282657	5.24229	13.0803	104.63	97.7129	0.199618	0
TCGA-5L-AAT0	4.04658	0	31.3017	0.16869	0.118464	57.8072	6.74458	20.3831	0	32.6112	1.22254	0	0.16222	0.802764	1.10609	0.722572	8.02659	0.494925	0.153791	31.0724	0.806366	1.8366	13.8485	165.364	0.186658	0.314047	0.560038
TCGA-A2-A1FZ	1.87123	0	14.744	2.0392	0.207355	10.1576	5.62484	17.1611	0	22.4947	0.486824	0.131992	0.3028	0.851492	4.20228	1.48026	6.42486	1.74469	0.209207	0.496735	0.678797	5.37791	32.5448	90.1603	0.113768	0.517435	0.0497792
TCGA-A1-A0SO	2.33425	0	26.1371	0.398531	0.14445	27.4553	10.8046	11.4267	5.92185	27.7547	0.843805	0.0459747	0.0200895	0.119298	0.433114	0.724393	0.435617	0.219086	0.433909	0.101116	5.97991	10.6728	18.5134	56.859	0.026418	0.106241	0
TCGA-BH-A18T	0.613699	1	32.3558	0.747688	0.063645	9.07071	3.50535	26.727	2.45425	41.4628	6.39781	0.0463007	0.0505799	0.116806	3.45795	0.493505	0.606447	0.457038	0.0467008	0.194614	4.47828	1.52994	7.91121	87.8282	0	0.24838	0.209542
TCGA-A7-A2KD	1.86027	0	35.2292	0.269456	0.100922	30.3932	3.77531	32.5896	2.22476	10.6475	0.330966	0.0214138	0.29943	1.14682	1.22498	1.29603	7.77781	0.447052	0.0370266	42.1258	1.37896	2.77439	33.3614	127.052	0.104591	0.417083	0.16152
TCGA-BH-A0WA	1.92055	0	22.9785	0.140181	1.08288	53.3005	8.32625	152.481	1.55243	36.4387	0.56304	0.0527699	0	0.522998	23.2273	1.98328	0.681376	0.143696	0.0304148	6.53295	4.52752	1.01223	8.83773	144.691	0.00379034	0.15243	0.676654
TCGA-D8-A27N	1.42192	0	45.827	1.83092	0.667879	7.23666	1.05153	79.0339	0.0122641	31.059	0.444962	0	0.0505501	0.52532	4.03365	1.04647	1.02734	0.425268	0.0366718	2.14854	2.55413	3.40146	6.61928	126.981	0.0132949	0.255872	0.279224
TCGA-A8-A08I	1	0	99.5082	7.62099	2.69372	163.721	1.15492	245.11	0.00871846	22.9207	0.694752	0.953972	0.129369	0.535868	4.67464	0.224095	0.250575	0.0746472	0.0663597	0.0643111	2.68786	4.86995	37.5405	30.6114	0.845888	0.608137	0.694748
TCGA-A8-A07J	1	0	41.5733	3.08942	0.321154	6.38339	3.3799	63.9402	0.0192643	21.1371	0.414899	0.690519	0.0158808	1.17358	3.12678	2.19959	30.1481	1.56694	0.0994979	28.5021	0.153237	5.85187	39.2192	123.764	0.0730924	0.359931	0.328954
TCGA-A2-A04N	11.9288	0	27.9169	0.117851	0.142694	5.72701	3.24647	17.9721	0.277326	21.5594	0.490076	0.029066	0.177813	0.777267	1.97944	1.55981	10.892	0.283615	0.0460698	9.60329	1.48179	3.73868	23.9686	196.558	0.125265	0.196705	0.350782
TCGA-LL-A5YN	1.22466	0	87.8535	0.32531	0.0725245	79.6387	7.61587	112.112	0.900525	18.2377	0.979466	0.258526	3.90545	0.151737	0.804845	0.335458	2.01729	0.477701	0.042573	7.72208	3.57215	0.720503	6.53993	82.8896	0.0212221	1.20703	0.835716
TCGA-BH-A0EA	2.71507	1	18.3443	1.20974	0.291916	4.09419	22.9791	33.2936	0.0404089	50.1563	0.840166	0.495516	0	5.11021	4.41286	3.30672	82.9183	2.11048	0.302076	53.8841	2.83443	4.74273	32.7615	112.193	0.240929	0.641742	0.0575011
TCGA-BH-A0DL	6.52329	0	75.8718	3.09126	1.01849	74.0116	41.3674	78.7161	0.568803	11.4393	0.41031	1.09543	0.185606	0.979724	7.22661	0.406117	0.207671	0.187701	0.615263	0.0524467	0.217085	0.742886	0.637691	320.416	0.0481728	0.605171	0.168625
TCGA-A2-A4S2	1.76164	0	64.9496	1.11863	0.0402856	13.2953	14.6783	52.8526	0.195738	14.2329	0.88997	0	0.125502	0.224764	7.71201	0.764371	3.08726	2.68145	0.0768569	76.9652	1.05372	4.76437	25.1455	27.8154	0.147354	0.453756	0.0618961
TCGA-AR-A2LQ	2.45205	0	11.3508	1.82568	0.276531	5.85198	11.4345	48.0484	0.152682	33.9704	0.961204	0.192028	0.0839101	2.30687	3.35653	3.95411	68.8018	5.46869	0.253638	0.703904	7.56097	7.89874	9.63088	72.6541	0.160917	0.818823	0.193123
TCGA-A8-A06X	2.58356	1	40.5894	0.433136	10.9191	24.4429	1.11368	69.205	6.31585	20.8978	0.20927	0	0.798338	0.260514	0.477848	0.552175	1.1585	0.351495	0.00572291	0.116471	0.51254	1.06401	67.6668	215.287	0	0.150783	0
TCGA-E2-A15G	1.51781	0	24.7928	0.0982863	0.0621203	3.14222	1.82332	1.45755	0.0186313	23.8791	0.274713	0	0.322538	1.55558	0.574487	0.547303	3.01696	0.606179	0.0405173	163.267	0.220057	0.292002	33.5991	64.5901	0.22217	0.13344	0
TCGA-BH-A0H0	1.26301	0	28.342	1.1625	0.012592	18.4006	2.55219	1.3267	0	8.60709	0.12013	0.0641232	0.0186799	0.505334	0.32509	0.37046	1.41371	0.300719	0.0215591	73.8628	0.453346	21.0349	46.8733	2.26342	0.0736931	0.137596	0.0322445
TCGA-EW-A6SB	2.08219	0	84.9051	0.692566	3.08335	98.8424	4.04568	46.7055	0.520182	66.474	0.763298	0.0467309	0.0408399	0.0808401	1.29419	0.298855	0.017364	0.0318128	0.0404012	0.0593835	2.96151	0.139585	4.9866	67.7795	0	1.14159	0.493474
TCGA-C8-A138	1.0411	0	134.181	0.438574	0.174083	172.359	7.81975	77.2506	1.5543	37.4136	0.565904	0	4.38028	0.602117	1.18422	1.58956	2.93926	0.526124	0.0982589	0.623251	7.0705	0.862495	2.90329	190.704	0.0832673	0.669725	0.411486
TCGA-A7-A425	1.22466	0	27.5121	3.11272	0.0454811	1.96881	19.2326	10.1242	0.0613838	34.4287	2.13559	0.115804	0.468074	0.540472	7.07147	1.26652	6.39529	2.29935	0.179378	34.6981	1.19849	1.83221	7.39419	40.9177	0.0790201	0.774146	0.262045
TCGA-3C-AALK	3.34521	0	42.0316	0.379215	0.0650974	9.95535	7.02431	7.59369	0.0798719	42.1189	0.640449	0.0301364	0.158024	0.688593	1.86079	1.69825	15.9627	0.806956	0.0434241	6.81669	1.75584	1.04926	11.066	178.411	0.138536	0.402924	0.18185
TCGA-AR-A2LE	11.6137	0	18.793	0.473342	0.0564469	9.99695	4.11588	8.17437	5.73918	11.7229	0.182309	0	0.0139562	0.644596	0.645274	0.92359	4.4385	0.485589	0.0552253	76.5021	0.0816162	0.646937	15.5283	44.0663	0.0367054	0.158156	0.096363
TCGA-AC-A3QP	1.84932	0	41.1931	0.194645	0.032806	1.62389	13.7019	2.66222	3.06986	32.156	1.1761	0.0278434	0.304168	0.602082	2.12372	1.21807	6.84382	1.25734	0.256768	0.435473	2.60057	0.657547	7.41409	115.835	0.027999	0.257369	0.0420034
TCGA-BH-AB28	0.786301	0	33.6104	1.2094	0.235195	18.9765	7.47472	7.3726	0	46.0521	0.581402	0.365965	0.0872264	0.755385	1.37453	1.56337	4.87067	0.717209	0.0527324	0.286185	2.86506	2.13658	17.0476	110.636	0.0908076	0.285559	0.301134
TCGA-EW-A1PG	2.87945	0	34.1734	0.817367	0.260541	2.53951	11.1657	4.75279	0.505483	68.6034	0.669949	0	0.0181175	2.29818	8.75317	3.33559	11.4236	0.668007	0.90809	2.34257	1.48861	1.56742	29.2802	60.4571	0.220379	0.253218	0
TCGA-D8-A1X5	1.54795	0	29.4504	0.686993	2.27893	19.232	0.929098	1.45151	1.76493	28.9206	0.340656	0	1.49732	0.144464	2.29688	1.12955	0.954929	0.586845	0.00465796	99.076	0.664984	5.57928	18.8407	140.322	0.0278632	0.144068	0.0487663
TCGA-A2-A0YK	1.61096	0	30.1981	2.34944	0.0784341	125.064	13.3896	17.1884	0	52.5919	1.01218	0.399416	0.959928	7.10077	2.94028	4.11182	14.7459	0.576187	0.378202	55.5555	7.26131	5.27286	18.2394	76.1696	0.500011	0.781721	0.516465
TCGA-BH-A18N	1.28219	1	18.3438	0.120359	0.0654373	2.19486	6.32009	42.4014	0.176636	22.1419	0.68281	0.0277693	0.0121343	27.2537	1.06534	0.321723	0.5056	1.7203	0.0160053	309.978	0.152567	3.06643	41.7662	67.4385	0.0438813	0.0458365	0
TCGA-AR-A0TV	6.26849	0	44.5561	0.432868	1.48432	104.877	1.25787	51.7608	0	13.3032	0.458036	0.0278921	3.77827	1.22436	0.474873	0.664386	0.2591	0.3671	0.012057	143.853	0.997854	0.49988	16.5149	33.0737	0.0160274	0.464995	0.420768
TCGA-A8-A093	1.49589	0	15.3082	0.188994	0.0627418	1.47215	1.1974	7.91967	0.0260554	17.3585	0.271946	0.073732	0.0644372	0.44288	0.496547	0.307521	1.97715	0.568867	0.0247897	0.163366	0.216677	0.651534	45.2578	208.309	0.05296	0.0608516	0
TCGA-D8-A1JL	1.67397	0	39.1555	1.58871	2.7385	80.1914	23.6551	123.537	0.0507001	16.7756	0.451893	0.286944	0.00835905	0.643924	9.12364	1.01949	2.88588	0.807413	0.245321	3.75108	2.61773	3.04449	21.8897	105.554	0.134656	0.631513	0.77917
TCGA-A8-A06Y	2.16712	0	28.0852	0.116652	1.90937	1.71258	3.28429	6.32294	0.238138	34.5387	0.0648146	0.0320899	0.140223	0.418657	8.18057	0.110047	1.68125	0.11651	0.0138716	0.279175	0.524815	0.63502	27.0906	42.2645	0.0276593	0.00529681	0
TCGA-GM-A3XL	5.77534	0	198.883	0.925476	0.249971	49.2228	12.2489	25.667	3.18482	19.5705	0.27723	0.636474	0.355993	0.0899183	3.29999	0.207649	0.0614894	0.109767	0.590616	0.151806	5.0745	0.25903	3.9642	148.679	0.00731464	0.407623	0.268844
TCGA-AR-A0TP	9.27671	0	22.6806	1.04301	1.01379	0.116253	10.3594	84.5286	0.109462	111.555	1.20595	0.0516262	0	0.429797	21.9329	1.13164	0.316519	0.304592	0.212008	0.416334	1.48416	1.65531	11.086	85.0072	0.0148328	0.0766934	0.077881
TCGA-B6-A0IB	10.7973	1	48.7854	0.0499308	0.0651196	1.60836	1.46928	17.0191	0.0540856	28.6284	0.127686	0	0.936309	0.189382	1.4187	0.212784	4.02359	0.208386	0.0220536	16.841	0.91259	1.91915	5.20508	125.368	0.0476381	0.0631578	0
TCGA-E9-A1N6	1.85753	1	25.0899	0.255512	1.24941	4.30576	0.668225	118.975	0.0717561	26.2359	0.318	0	0.354918	0.575692	4.07941	0.614794	6.56423	0.552937	0.00487647	3.66212	2.39122	11.1166	19.1861	153.021	0.00486171	0.195515	0
TCGA-BH-A0H7	1.92329	0	31.1879	0.248006	0.223619	15.287	1.41488	25.2998	0.0580401	33.7872	0.155772	0	0.382769	0.468807	4.20067	0.194852	10.383	0.472091	0.0189329	0.911914	1.16119	2.18723	19.2873	302.629	0.0377511	0.148203	0.132144
TCGA-AQ-A54O	2.74247	0	86.1764	0.178912	0.0251286	7.78014	4.33068	59.8915	0.474809	17.6737	0.206019	0	0.633719	0.135279	2.60469	0.419064	2.06835	0.0290379	0.00614619	76.1312	0.218	0.971496	5.65793	54.9274	0.0857863	0.239382	0
TCGA-E2-A3DX	1.30959	0	22.9317	2.25453	0.143066	34.0034	10.7704	17.8253	0.102981	25.4309	0.906364	0.437129	0.328964	0.934737	2.16102	1.91546	69.5048	1.01398	0.0489895	0.951917	5.02977	2.52752	31.3942	59.5892	0.111637	0.34874	0.696069
TCGA-A2-A25B	3.53699	0	27.7965	0.475145	0.247729	43.6953	0.475256	18.4894	0.0272938	24.4248	0.210262	0	2.19374	0.270935	3.95663	3.59601	8.83455	1.15676	0.00370971	19.3126	0.592109	1.02856	26.8134	45.8919	0.00369848	0.110489	0.310708
TCGA-A2-A0EW	5.16164	1	23.8832	1.62425	0.136768	10.3699	10.9038	8.66808	0.0886031	32.3272	0.924771	0.696475	0.0608676	2.0683	3.06721	2.11732	17.07	1.40976	0.32114	113.643	2.85475	6.16308	21.9964	77.2047	0.448235	0.377073	0.0840538
TCGA-A2-A1G4	1.63014	0	16.5978	0.789126	0.0562203	3.5642	1.46937	5.25547	0	27.8176	0.955377	0.184047	0.714869	0.330176	3.77873	0.62547	0.64208	0.988421	0.00883987	120.016	0.185512	0.998324	20.4961	14.3863	0.0587541	0.108014	0.0925485
TCGA-AR-A2LR	2.31781	0	14.0289	6.23242	2.21338	3.55336	16.5162	14.434	0.0192729	16.2132	0.865289	0	0	1.87384	3.20245	3.59909	10.1596	2.38445	0.628687	1.8979	2.6991	5.84429	11.0696	71.588	0.125357	0.474119	0
TCGA-A8-A099	0.832877	0	27.8168	0.23016	0.106215	20.674	0.783059	5.79528	0.224381	24.7715	0.144563	0	0	0.38309	0.341662	0.420673	1.21462	0.144086	0.0101658	198.07	0.237375	1.02953	29.3575	85.1304	0.0270267	0.17856	0.10643
TCGA-B6-A1KI	6.12603	0	22.1265	0.206369	0.0662511	4.12618	7.16896	16.3628	0.212364	18.9464	0.277755	0	0.0921392	2.19773	1.67053	0.861865	7.45894	0.612463	0.0394981	78.6395	0.153567	1.13174	12.4781	59.2709	0.221126	0.167063	0
TCGA-BH-A0B8	4.29863	0	34.0705	0.364889	0.0741768	8.33585	2.58777	4.34454	0.509667	12.101	0.132686	0.0343397	0.0900322	0.410881	1.92544	0.958009	1.47375	1.82343	0.0197922	24.4134	0.548446	3.35283	31.0976	53.0603	0.0295985	0.0510134	0.0518034
TCGA-A2-A0EV	2.65205	0	30.8715	0.657558	0.157424	29.5873	2.06991	63.7479	8.45622	23.5296	0.269864	0.0801662	0.443715	0.791632	1.06762	0.638993	1.57378	0.679147	0.0539059	126.89	0.392641	2.70385	44.1809	215.296	0.0767754	0.352863	0.322494
TCGA-A7-A6VY	0.728767	0	42.9101	1.64044	1.24542	107.153	9.70993	95.9434	1.5128	27.2698	0.433955	0.317108	0.99306	0.119999	21.0977	0.367387	0.299483	0.551684	0.00380772	0.578619	0.55373	0.707933	1.81232	130.478	0	0.937801	0.279053
TCGA-B6-A0RU	23.5753	0	34.0004	1.50864	0.460393	17.0467	10.7917	63.3047	0.0449185	59.6919	0.377044	0	0.0246861	2.30885	8.60518	3.53961	20.0156	0.82046	0.691925	0.665437	2.65991	3.81262	5.98319	69.4468	0.0852144	0.265762	0.170449
TCGA-B6-A0WX	1.75068	1	20.0403	0.162898	2.16809	50.6045	15.8455	13.5184	0.323497	46.1026	1.28869	0.0832218	0.0484871	0.879792	1.53024	1.91291	28.439	0.553955	0.415708	0.68876	1.36105	0.794947	3.30489	325.046	0.0358658	0.380049	0.25109
TCGA-OL-A5RU	3.33973	0	39.4524	1.52186	0.152677	43.0769	10.4256	31.2327	0.0187328	31.1416	0.841043	0.318064	1.09643	0.188501	6.073	2.61713	8.60777	1.19491	0.0814761	0.196909	0.31608	3.52641	8.55201	33.0563	0.121844	0.665001	0.319878
TCGA-WT-AB41	4.4137	0	80.5952	0.925551	0	24.3895	4.18559	174.878	0.32436	22.1747	1.27991	0	1.36126	0.152369	1.94473	0.304201	1.51927	0.189352	0.0721411	0.0598154	0.34117	3.67117	14.7238	71.1859	0	0.8264	0.251759
TCGA-B6-A0I8	2.05205	1	20.798	0.245325	0.0735068	2.2864	8.42149	3.59018	0.0124011	12.889	0.156142	0	43.3047	0.524445	0.446111	0.288394	7.27612	0.376932	0.0269685	61.7462	1.24351	2.33666	19.3574	383.281	0.0403303	0.16219	0
TCGA-C8-A12V	1.05479	0	94.4301	3.82209	0.399554	216.798	6.82869	176.792	0.34791	27.7272	0.521627	0.164087	0.430206	0.35955	2.28707	0.997665	0.585318	0.178728	0.0803881	0.118693	2.58712	0.480936	12.8197	38.8351	0.047144	1.10505	1.78225
TCGA-AN-A0XL	0.446575	0	16.0095	0.824356	0.114071	6.42264	13.2818	8.5307	0	37.9897	0.670811	0.0290448	2.06874	1.24984	2.43293	3.18732	14.2566	1.54227	0.175774	145.369	0.359971	6.76157	25.8473	36.8083	0.237829	0.441064	0.0876313
TCGA-A8-A07C	2.83288	0	14.55	1.2905	1.26686	116.857	1.64596	9.99802	0.55621	18.5198	0.14846	0.33034	0	0.295533	0.546978	1.02478	0.061373	0.304255	0.391994	0.550844	0.235865	2.92208	16.5673	26.2266	0.114451	0.461871	0.205198
TCGA-A2-A0EP	8.96712	0	41.6313	7.54296	0.130966	56.8757	13.4217	329.188	0.0126257	27.0097	2.63763	14.601	2.53958	1.35632	5.4665	7.12848	11.4172	2.23228	0.30889	6.87317	0.961695	3.97089	5.84577	50.2821	0.0410606	3.06664	1.72475
TCGA-D8-A3Z5	2.78082	0	23.7081	0.0943895	0.0165715	7.49976	22.979	0.995585	0.0298211	52.5117	2.55669	0	5.16251	1.49836	3.3524	0.745648	7.03433	0.28086	0.45396	49.2795	2.0055	3.52369	10.1344	133.276	1.28098	0.608245	0
TCGA-AO-A12C	6.49863	0	18.9306	0.081279	0.0742026	4.36573	4.18386	61.7103	0	16.3925	0.29099	0.0581336	0.482649	1.04756	1.43183	1.2635	11.4809	0.765122	0.134025	26.6229	0.349102	2.85428	26.9889	103.016	0.125268	0.0575737	0
TCGA-D8-A1X6	1.48219	0	46.2575	1.29636	0.0334085	2.28903	16.9127	24.4	0.0112725	18.5881	0.212897	0.0425322	0.0464632	4.69818	1.33239	1.05648	2.37849	0.376408	0	147.524	0.459201	0.76623	19.2654	50.8131	0.0305499	0.228164	0.0641623
TCGA-AO-A0J3	1.78356	0	60.2504	0.345451	0.108683	6.0979	4.19151	7.59627	0	27.9577	0.105884	0	0.129559	0.170969	0.448705	0.113586	0.20565	1.93769	0.0142408	20.8229	4.52828	6.00011	44.8094	48.3829	0.102223	0.0522025	0.0298186
TCGA-A8-A06T	4.42192	0	56.9373	0.461794	0.0678272	40.5032	1.33927	14.8135	0.0228859	15.052	0.0682472	0.0215876	2.72617	0.306537	2.54826	0.564236	4.1952	0.744603	0.00933179	14.4907	0.159978	0.749604	18.4003	55.5828	0.0589225	0.26012	0.325662
TCGA-D8-A1Y2	1.1863	0	43.1723	4.16089	0.239661	16.3731	1.03103	290.21	0.360783	18.7673	0.814122	1.36127	0.338438	0.465221	7.30447	6.21052	0.549417	1.53385	0.0744006	0.821328	0.566768	0.939845	11.5005	126.97	0.016858	1.16995	0.920557
TCGA-E9-A22H	1.72603	0	79.4449	0.255397	0.0350911	23.2361	1.44754	3.90177	0.0947219	12.3825	0.0819504	0	0.459835	4.1847	0.54087	0.104896	1.59359	0.364953	0.0314707	265.405	1.41813	0.594928	30.2305	16.0776	0.0370801	0.121262	0.0898585
TCGA-B6-A0RN	21.9397	0	24.6007	0.0698343	0.134865	2.2073	2.17741	2.13555	0	38.9853	0.115139	0.0936524	0.300103	2.70241	0.956681	1.89805	32.2411	0.481706	0.0359854	1.63256	2.16583	0.632326	38.3519	200.429	0.0448456	0.0669864	0.0470933
TCGA-BH-A42U	9.21644	0	45.1559	0.8791	0.127729	15.0429	43.7106	42.95	0.893875	127.106	3.61759	0.144543	0.947413	1.15994	7.61787	2.91829	8.75451	0.994933	0.878224	0.960782	3.38585	2.42184	2.99591	88.2281	0.332231	1.26848	0.109026
TCGA-BH-A0E2	1.19178	0	42.0685	0.165279	0.748645	21.2025	2.90384	41.371	0.344637	22.4405	0.277695	0.0591068	0.335762	0.526157	2.35478	2.15022	5.36436	0.556623	0.10646	68.3214	1.99752	0.846895	28.3449	75.7122	0.0764191	0.209759	0.267498
TCGA-E9-A295	1.0274	0	48.9391	0.650049	0.155706	29.6313	4.18562	7.4443	3.3624	20.5868	0.509575	0.0360417	1.10244	0.454626	1.12907	0.958724	3.92391	0.302609	0.135026	1.32468	3.27879	6.23733	12.9952	134.416	0.119084	0.315302	0.0543709
TCGA-E9-A1NG	2.15342	1	25.11	3.72093	0.552763	6.70356	1.24324	275.044	0.474753	28.0568	0.764052	0.0639745	0.0186366	1.19278	19.2908	14.7781	5.42382	3.47929	0.0245818	62.1747	1.32146	1.65413	13.3311	276.372	0.064332	0.232314	0
TCGA-A2-A04Y	3.01096	0	78.0667	0.501007	0.201615	26.8594	2.91181	21.4763	0.042684	24.8445	0.358877	0.120788	0.32548	0.330841	1.08764	1.17922	3.18661	0.228412	0.0667174	10.3705	4.42414	1.89416	14.8933	99.6689	0.0607315	0.299062	0.273323
TCGA-AR-A0U0	5.44658	0	93.5652	1.03791	0.18222	56.7924	15.2191	49.3565	3.32436	7.6307	0.269754	1.59989	0.0279641	0.129157	7.20555	0.717698	0.0713374	0.261395	0.00461061	0.584897	1.30418	1.39781	4.68865	155.964	0	0.713016	0.434434
TCGA-AO-A03L	6.69041	0	77.9252	0.266716	0.248051	21.6177	5.62917	6.87701	1.51677	53.3667	0.339574	0.025779	0.484379	0.431088	2.44027	0.993953	6.36513	0.31589	0.100293	8.58532	21.4392	9.11747	13.2458	186.85	0.062956	0.297858	0.116667
TCGA-A2-A1FV	1.95616	0	10.1821	0.272633	0.0602344	1.8896	4.02657	0.937486	0	19.6185	0.150075	0.0438195	0.0478694	1.28235	1.45727	1.63268	11.7028	15.9296	0.116809	102.889	5.6128	4.83469	80.2663	25.2542	0.339925	0.162741	0.0330521
TCGA-BH-A0BJ	1.80822	0	21.0233	0.62702	0.0724596	12.0801	4.31439	123.685	0.315955	23.2583	0.503503	0	0.0620146	0.857233	1.3982	1.40745	6.01166	0.927496	0.175865	34.3572	0.413434	1.39626	23.7576	88.5681	0.150868	0.290476	0.256913
TCGA-BH-A0C1	3.86575	1	25.517	0.495398	0.168833	63.1733	2.30424	4.72063	2.07151	35.9248	0.459872	0	0.0341535	0.574641	2.51947	0.562634	8.88211	1.02279	0.0488029	65.8761	2.78956	1.07004	33.4191	188.249	0.108538	0.266625	0.117909
TCGA-A8-A08O	2.58356	0	14.9712	0.226915	0.054248	3.74797	7.26199	4.65154	0	26.2369	0.376022	0.0690628	0.0754458	0.721812	1.49721	1.07218	3.67608	0.305601	0.174149	218.51	0.59563	3.1008	44.7329	78.165	0.0644881	0.108296	0
TCGA-B6-A0X7	4.87945	1	26.0551	0.226941	0.101188	7.98315	6.68257	5.30116	0.0273139	29.4361	0.282819	0.0772934	0.0562914	1.28325	1.67272	1.35159	33.6889	0.485261	0.241309	0.642214	2.0772	3.25389	28.7057	69.9941	0.632906	0.216889	0
TCGA-E2-A10A	3.36712	0	22.2602	0.0881925	0.13419	2.31409	22.8737	189.619	0.069658	27.3547	0.240038	0	0.401964	0.250066	2.67887	0.453094	0.415054	0.477128	0.00378711	318.285	0.127609	1.94548	6.74611	65.6234	0.0339808	0.0563973	0
TCGA-E2-A14Z	1.54247	1	45.5317	0.594669	0.0913527	109.866	5.20221	22.1872	0.281817	21.9109	0.601116	0.0664575	16.8867	0.356872	3.29634	1.11796	1.74092	0.806815	0.153216	0.565173	3.68945	2.48755	22.7654	58.4382	0.210034	0.696568	0.852167
TCGA-B6-A0IN	7.04932	1	27.3332	0.860243	0.624767	20.3857	4.63874	25.2239	1.61675	36.1431	0.270157	0.157763	1.12598	0.452964	2.11894	1.08448	4.16207	0.668264	0.0303098	0.858457	4.39766	6.55804	31.3253	56.7703	0.10954	0.42533	0.634652
TCGA-BH-A0HQ	3.07123	0	25.8797	0.211096	0.112007	3.46787	8.45149	87.3963	0.160063	32.2901	0.5333	0.335518	0.2639	1.10279	0.655013	0.817858	6.86308	0.52534	0.0870215	60.4251	11.3217	2.34575	35.5405	221.883	0.0337393	0.121838	0.0506148
TCGA-OL-A66J	5.46849	0	23.4139	2.87346	0.0686366	4.02191	10.9155	38.7553	0	32.1728	0.641505	0.349523	0.0458193	0.768401	6.37923	3.09052	7.25347	3.74364	0.110799	53.6407	0.763661	4.25766	8.86776	57.2823	0.160675	0.686545	0.0527276
TCGA-AR-A2LH	1.68767	1	57.9257	2.89259	0.225242	26.1923	21.268	13.1057	0.0225184	36.8937	1.32811	0.169929	1.70783	1.25239	13.154	4.04374	9.03707	5.83227	0.171397	1.59046	5.25966	1.52669	10.1163	221.416	0.183084	1.15701	0.769041
TCGA-A7-A13F	2.09589	0	16.2019	0.160982	0.0811649	1.32961	2.24204	11.0183	0	48.6447	0.292966	0.0590461	0.0774039	0.348993	0.991879	0.511693	1.22864	2.76686	0.0510483	23.2631	4.22858	5.73478	24.5165	87.172	0.0466526	0.116955	0
TCGA-A1-A0SM	0.663014	0	18.8026	0.184249	1.26371	0.914973	1.48833	13.3369	0.197917	38.033	0.418542	0.0219635	0.652621	0.845385	1.36612	3.15326	4.39475	0.618016	0.0221533	50.9319	2.21415	1.51711	12.9467	247.855	0.0504829	0.134137	0
TCGA-S3-A6ZH	1.41096	0	32.5297	0.512361	0.0345024	38.9201	3.05275	3.36781	0.0266093	31.353	0.23144	0.0501998	0.712912	0.309371	0.581176	0.446663	0.900006	0.301873	0.0325501	0.0318958	1.82158	4.54525	48.0773	92.1573	0.0468746	0.203008	0.151459
TCGA-BH-A0C7	7.58082	0	37.3039	0.377627	0.437263	24.8526	3.81562	15.4385	3.01635	20.9532	0.391085	0.0824708	0.414428	0.63457	0.847139	0.65163	3.41298	1.31001	0.0802126	0.560278	0.263432	3.10234	43.1361	65.3997	0.0325803	3.11732	0.062206
TCGA-AC-A2FB	3.38082	0	44.6315	0.507495	0.179377	119.644	7.50708	17.5173	0.318548	41.3281	0.479188	0.14423	0.189072	1.63564	1.29326	0.960256	7.20367	0.5673	0.228605	11.878	2.03631	2.56692	30.3093	33.2319	0.625034	0.765784	1.59558
TCGA-D8-A1XG	1.2274	0	13.6762	0.278136	0.32171	0.803696	13.7333	4.53574	0.0155071	50.6799	3.02635	0	0.204535	0.17502	3.0947	0.704981	0.864193	479.416	0.113815	52.8524	0.153253	0.573457	12.7968	44.882	0.00840523	0.0482885	0
TCGA-AC-A5EH	1.4	0	37.9581	0.851422	0.157029	13.1034	1.16065	273.378	0.456477	40.9708	0.964214	0	0.255348	0.463325	14.8921	2.8848	16.2794	11.7948	0.00886333	1.38595	11.5336	2.75316	17.271	776.828	0.017673	0.248754	0.0927941
TCGA-AO-A0JI	4.1863	0	24.0346	0.485292	0.00592698	16.0671	2.10875	2.63873	0	10.6776	0.180235	0	0.606684	0.24366	0.47961	0.276947	2.81497	0.253415	0.0521884	252.585	0.420348	4.31615	67.3683	48.5171	0.0910533	0.209242	0.273192
TCGA-A2-A0ET	2.92055	0	32.1457	0.357127	0.00443887	10.3889	1.32576	2.36429	0	12.5046	0.091312	0	0.0296323	0.311199	0.472081	0.201127	1.49506	0.169271	0.00977131	201.406	0.115526	6.01131	95.3547	6.92497	0.0616977	0.126858	0.1023
TCGA-GM-A4E0	6.00274	0	34.2752	1.15472	0.0604409	16.0796	33.0473	6.11068	2.90949	35.7092	2.91011	0.25649	0.0448313	1.29044	12.9026	2.1015	18.8895	1.99055	0.554371	17.9816	0.190076	4.98465	2.56916	43.1227	0.456893	1.76967	0.154772
TCGA-BH-A1FJ	5.27945	1	29.0264	0.145572	2.44906	0.820595	1.09745	9.32621	0.0479911	23.1164	0.232558	0.0226344	0.019781	0.326294	0.472707	0.644041	1.09755	0.31331	0.00652284	177.53	0.37885	3.01281	27.006	37.4094	0.0455217	0.059777	0
TCGA-A8-A085	3.07945	0	20.068	0.166167	0.164355	0.256317	0.647338	59.8242	0.159713	28.5679	0.464514	0	0.087774	0.374031	0.64598	0.209447	3.37116	0.315274	0.00241197	0.309253	0.32723	4.82342	29.6613	38.4021	0.0240467	0.02763	0
TCGA-AO-A0JF	5.42466	0	27.4062	2.18482	0.170795	10.2497	7.69577	13.2169	0.338088	20.6635	0.379348	0.376893	0.354718	3.83671	3.23141	6.23135	27.0554	3.88153	0.0793719	90.389	1.77805	10.5244	29.6663	73.8356	0.149934	0.507255	0.874715
TCGA-D8-A27K	4.00274	0	19.212	0.352311	0.164943	34.1202	9.7778	6.2119	0.0539675	23.6253	0.422454	0	0.122344	1.28425	0.566242	1.13945	7.18314	1.23603	0.139368	1.44555	1.78867	1.31149	37.8333	87.9236	0.0950683	0.231073	0.422372
TCGA-A8-A0A6	1.75342	0	40.4112	0.550094	0.446048	168.609	6.50659	8.88139	0.0645012	30.821	0.751577	0	0.0177241	1.53492	1.13254	2.66543	4.21252	0.487827	0.333141	1.0507	1.78797	1.31001	18.1761	51.8768	0.174807	0.415099	0.550705
TCGA-E2-A150	5.30137	0	27.9763	0.232449	1.75705	122.04	25.3504	107.554	0.0320461	54.3293	1.17596	0.69525	0	0.172128	9.73714	0.344608	0.982805	0.390989	0.117602	0.0265934	0.278083	0.194691	5.30727	136.947	0.00434245	0.369225	0.228005
TCGA-BH-A8G0	1.8137	0	23.1726	2.91465	0.158838	7.89834	13.5955	585.128	0.0584664	36.5778	1.64987	3.82372	0.867555	2.52556	2.92951	3.04647	21.3051	2.87838	0.286078	4.40977	1.89315	1.67134	16.7299	97.5043	0.279931	0.685768	0.887431
TCGA-BH-A1FN	6.00548	1	28.4315	0.244964	2.77396	5.63034	6.95557	75.2866	0.0967413	24.0493	0.2949	0.0365014	0.27115	0.255207	24.1537	1.61713	1.6479	0.679203	0.0105191	0.203377	1.73492	1.76151	86.5272	99.5138	0.0996289	0.198824	0
TCGA-EW-A6SA	1.39726	0	15.5076	0.010446	0.19073	2.19274	1.8651	19.9179	0.0264021	19.317	0.0940419	0.0249044	0.413533	0.423642	0.729292	0.256215	0.328512	0.118678	0.00358851	59.9377	0.0477304	6.23939	25.3701	16.8064	0.0143106	0.119212	0
TCGA-BH-A0RX	0.465753	0	65.2711	2.07417	0.66269	77.4513	14.9083	52.3067	0.123977	39.8565	0.531087	2.73983	0.54021	0.85256	5.64311	3.52109	0.65801	0.470086	0.0481447	0.349472	1.87414	0.854564	3.37669	113.784	0.551988	1.77587	4.28441
TCGA-A2-A0YT	1.98082	1	31.2504	1.8679	0.247823	6.21771	2.27269	1.19539	0.645884	20.7194	0.150952	0.239346	0.285237	0.265053	1.16569	1.74041	2.02934	0.557942	0.0846519	1.16343	17.2228	1.23081	31.5627	106.352	0.0312577	0.161619	0.0656487
TCGA-E2-A10C	3.34247	0	120.561	0.346981	0.0338432	49.4342	3.04448	55.0613	1.18759	17.2972	0.774888	0.0344685	0.165678	0.134161	0.766803	1.34496	2.41424	0.445834	0.00496661	0.134772	10.7194	1.41888	8.5357	91.3803	0.0148547	0.347054	0.519977
TCGA-AR-A0TT	7.22192	0	46.3438	1.20506	0.464618	225.337	1.80865	113.835	0.143331	17.453	0.608485	0.0338002	5.16937	0.265556	1.28136	2.58138	1.7583	1.09681	0.0146109	0.968065	6.5125	3.33486	32.7696	51.2927	0.0145667	1.23298	0.866821
TCGA-BH-A1FD	2.76438	1	60.0973	0.385337	0.311739	3.59958	0.687796	25.4258	0.0233744	39.3562	0.317541	0.044097	0.019269	0.379829	5.52566	1.72476	4.23561	0.890584	0	1.07762	1.81423	2.78047	12.8899	123.809	0.0221717	0.163771	0.0332614
TCGA-E9-A54X	1.0274	0	31.6818	0.112444	0.00789647	0.27165	1.51749	19.0222	0.0426301	26.6719	0.370783	0	0.052714	0.449259	19.1329	0.0521781	0.0448251	0.547496	0.00579419	138.44	0.590853	1.58398	13.2988	36.6122	0.0462132	0.0132749	0
TCGA-A2-A0YC	2.71233	0	36.796	1.1404	0.141197	4.19456	2.19994	17.5138	0.023821	20.4437	0.193375	0.179758	1.12913	1.98887	2.64218	0.643521	1.11044	8.77515	0.0356146	213.622	0.192354	0.929148	20.3303	100.448	0.0484184	0.289293	0.0338968
TCGA-AN-A0FF	0.471233	0	44.148	0.563719	0.119617	12.5867	8.38087	535.41	0.0461264	20.6463	0.333691	0.232052	0.709798	0.478788	1.25767	0.658672	3.14721	0.256707	0.0543348	207.461	0.129716	1.29963	11.996	43.0624	0.083339	0.373454	0.262548
TCGA-EW-A2FV	2.1589	0	97.2699	0.995552	0.593206	55.5512	6.37301	12.2304	0.0114375	37.5566	0.418763	0.129464	1.06544	1.44953	16.6195	2.59585	8.47462	0.543498	0.242511	4.08551	7.10738	1.29709	7.04664	285.292	0.151886	0.395337	0.390609
TCGA-E2-A14N	3.92877	0	46.896	0.263836	0.64529	37.7015	12.8824	9.62465	0.413903	27.1483	0.08	0	0.0853014	0.229822	1.61008	0.572948	0.181339	0.0812126	0.220339	1.49158	3.9076	1.19049	10.7217	63.5341	0	0.209443	0.490814
TCGA-3C-AALJ	3.56712	0	40.2317	0.649769	0.179757	63.1234	2.17188	191.229	0.149299	30.1696	0.605992	0.140829	1.16922	0.203018	2.20586	0.9659	1.97541	0.383487	0.0101462	0.151427	0.521819	3.75962	4.77282	86.4688	0	0.476533	0.743573
TCGA-LL-A5YP	1.23288	0	20.4106	2.56286	2.39522	11.4521	26.2913	30.5966	0.0365279	61.5525	1.056	0.551293	0.0451684	0.213586	5.13883	4.15158	3.77046	1.43866	0.347536	0.47153	4.50367	0.952003	5.80137	208.542	0.00494977	0.756416	0.0519786
TCGA-A8-A07P	0.915068	0	36.5087	0.461377	0.0643067	3.99338	1.04479	6.32076	0.280405	16.9584	0.152637	0.100761	0.121081	0.357694	0.640453	0.289509	2.41958	0.308676	0.0145188	27.7508	3.49858	7.67011	52.2132	122.273	0.0434247	0.220371	0.228006
TCGA-E9-A5UO	1.15068	0	38.2268	0.321729	0.0322767	0.0962318	8.86048	112.145	5.0184	26.005	0.0288681	0	0.0143645	0.502329	1.388	0.00914047	0.0366445	0.0895154	0	175.256	0.0798036	0.83156	22.9565	3.44157	0.0519464	0.0379826	0
TCGA-A8-A086	1.08493	0	22.3216	0.266994	0.204941	2.8551	5.88387	34.0988	0.0823913	17.4954	0.212547	0.022205	0.417225	0.816268	6.84521	0.588605	0.882838	0.564346	0.0255964	146.462	0.556077	5.37242	16.579	98.9446	0.0191392	0.0586431	0
TCGA-A2-A04V	5.26027	1	33.9579	0.626441	0.199013	3.58533	2.68282	47.0835	0.0141368	17.1713	0.323203	0.0533396	0.093231	0.346022	1.70728	1.21122	7.64048	0.659663	0.0576434	96.4401	0.756486	5.35481	34.1345	80.8803	0.176238	0.180488	0
TCGA-B6-A0WZ	17.2384	0	95.5973	0.0352814	0.14866	1.74891	1.31033	26.0384	0.193209	26.2831	0.337326	0	0.0735113	0.721493	7.12863	0.76922	4.74556	0.381751	0	0.567337	0.888448	1.19344	26.8206	125.491	0.0322229	0.083305	0.0422975
TCGA-A2-A04W	8.49863	0	15.9413	0.092529	0.0615595	4.55705	12.5748	42.1174	0.609283	53.007	0.434349	0.0696632	1.58291	0.359022	17.9013	1.33654	4.81463	0.37149	0.00501894	1.77049	0.667563	0.715286	11.8637	262.353	0.0250187	0.201227	0
TCGA-A2-A3XS	2.8274	1	25.5375	0.596154	4.06341	12.2053	41.8315	13.6536	0.0132951	31.5883	1.73344	0.0501636	0.734317	1.09196	1.06472	1.3088	1.82667	0.557777	0.108422	1.65984	1.34277	0.304358	4.55716	379.37	0.0396345	0.513365	0.264861
TCGA-BH-A0DI	2.49863	0	29.9911	0.998442	0.399861	29.1843	7.0064	61.0851	0.21283	42.2077	0.58682	0.0860386	2.71946	6.12099	6.5104	2.5784	19.5016	5.61641	0.185962	1.02045	3.55445	7.36991	30.4214	294.308	0.251318	0.407114	0.259588
TCGA-B6-A401	7.11233	0	54.2069	0.40813	0.32684	7.32287	6.56968	844.912	0.0542919	34.6863	1.13331	0.0512121	0.425184	0.483566	7.26589	1.22461	0.865826	1.19698	0.173412	3.06618	0.46785	0.406327	9.02401	131.177	0.231742	0.574814	0.270398
TCGA-E9-A1RC	3.35342	0	21.2251	0.212436	1.28925	0.599811	9.06443	44.5265	0.258522	9.16213	0.16967	0.0562746	0.245902	0.642238	18.651	0.30947	5.4262	0.825789	0.0027029	52.2307	0.440998	0.67937	36.4768	118.748	0.0727574	0.0247701	0
TCGA-A7-A6VW	0.780822	0	53.1709	0.522308	16.8726	0.410007	13.2552	18.6645	0.216324	18.6203	0.179192	1.53824	0.109741	0.0362043	8.62283	0.165848	0.104983	0.206587	0.149273	0.451091	4.62071	0.146515	2.59627	173.381	0.00450973	0.170997	0
TCGA-A7-A5ZX	0.920548	0	25.7824	0.153844	0.127104	1.18788	23.0459	13.6682	0.154392	61.0035	2.48393	0	0.155559	3.26814	2.10113	1.55077	16.7874	0.550793	0.760112	35.0106	3.7174	2.24754	15.9937	124.68	1.05536	0.117522	0
TCGA-E2-A14U	3.61096	0	22.3977	0.150633	0.0705225	3.09614	22.3008	1.63287	0.0135973	78.3157	3.06589	0	0	2.11153	1.31603	0.470753	4.94215	0.244481	0.739247	9.40308	2.21562	2.0233	15.8116	73.7036	0.117921	0.228644	0
TCGA-E2-A14X	2.66301	0	21.1023	0.498667	3.85393	73.0739	10.1612	16.9327	0	49.5683	0.236113	0.0548714	0.0159847	0.801567	1.76876	1.53589	2.46365	0.398448	0.110691	3.68665	0.715112	0.619748	3.38608	165.304	0.0472955	0.630982	0.662213
TCGA-AN-A0FS	0.575342	0	19.1147	1.06101	0.0382105	1.22687	7.40669	1.57781	0	35.66	0.374218	0.0778331	0.025508	2.32681	1.66526	1.41032	28.9859	0.891931	0.151404	198.955	6.64058	2.74988	23.102	23.1132	0.371773	0.170226	0.0293539
TCGA-A7-A6VV	0.857534	0	21.1753	0.352863	1.02851	32.0578	17.4668	116.29	0.0575392	30.484	1.29404	0.217101	0.083008	0.30319	20.6188	0.553351	0.494099	1.01609	0.0508339	0.663177	0.932721	8.59486	7.93636	124.366	0.0350862	0.407623	0.0818772
TCGA-E2-A15F	1.80274	0	21.2665	0.37087	0.0857168	5.93537	4.86445	42.0106	0.0355964	21.3917	0.303709	0.134308	0.777624	0.423538	2.70587	1.77388	2.62629	1.75246	0.0822491	77.4035	0.501946	4.87682	23.7753	44.2233	0.00964707	0.227234	0.101306
TCGA-A8-A09I	3.75616	0	59.229	0.923726	1.83699	53.0412	0.933297	12.3223	1.23368	16.1182	0.228119	0.0150155	0.360871	0.115807	2.05538	0.501012	2.41308	0.3714	0.00649081	122.043	1.7708	0.65875	11.3354	92.1713	0.00647116	0.237934	0.113259
TCGA-AC-A62X	1.14247	0	232.875	0.194505	0.726425	0.391583	44.1099	2.59716	0	108.218	0.230452	0.0316174	0.0276316	0.309939	15.4743	0.357514	0.0469929	0.286987	0.0045558	0.129806	5.95459	0.569596	2.1401	139.307	0.00454201	0.0730634	0
TCGA-EW-A1PF	1.20274	0	20.591	0.850952	0.4035	15.7494	6.65808	44.9016	0.055148	39.355	0.555036	0.156059	0.35233	0.828651	0.867942	1.35723	4.94345	0.967961	0.093695	0.475442	12.7946	3.74617	29.4786	157.829	0.104621	0.291939	0.196187
TCGA-LL-A73Y	1.30685	0	18.4896	0.296087	0.717358	24.9643	10.2958	231.156	0.0140317	21.965	1.61795	1.98536	0.277613	0.812828	3.53338	12.6232	8.0853	0.750868	0.46916	16.069	0.791447	1.10945	1.01177	120.745	0.0456332	1.16227	0.439271
TCGA-5T-A9QA	0.830137	0	49.9904	0.183014	0.0183605	1.36853	1.10331	18.4846	0.297364	13.6814	0.229901	6.49816	0	0.128047	1.34777	0.0433293	0.0260563	0.519813	0.0336809	0.0502674	45.8499	0.720018	13.2757	58.5873	0.0940211	0.015433	0
TCGA-AR-A1AW	5.30137	0	72.46	3.54641	0.181567	475.383	1.40794	234.942	3.08768	13.5424	0.695581	0.493126	0.0808052	0.29324	2.08492	4.03633	3.77918	1.8114	0.0444095	0.250054	9.22652	0.500577	30.7047	55.9535	0.00885502	2.8743	2.09224
TCGA-AQ-A04J	2.24384	0	41.0896	1.26553	0.558248	32.3507	11.9808	37.7293	1.13318	65.3599	0.561205	0.432107	0.546577	0.947495	1.80693	1.97508	2.53938	1.89916	0.173681	1.82293	0.802001	2.50922	9.49533	71.23	0.0751429	0.930969	0.651859
TCGA-AR-A1AV	5.10685	0	15.3086	0.282114	0.247647	4.9206	0.744739	31.7831	0.753554	22.1233	0.27586	0.0229293	0.0400775	0.426404	1.00458	0.382534	3.1183	0.353814	0.00991175	0.562578	0.125976	0.821875	37.2842	59.9817	0.039527	0.0794796	0.0345902
TCGA-AN-A0XO	1.0274	0	24.5612	0.081491	0.65812	0.670302	7.07235	62.8762	0.496529	29.2434	0.361945	0	1.3735	1.75849	12.3757	1.38719	3.79003	0.477087	0.041992	0.606366	0.787263	2.25199	68.3193	326.734	0.140546	0.0755908	0
TCGA-S3-AA14	1.24658	0	24.2681	0.292576	0.0711224	5.93555	4.54183	1.31801	0.0213313	32.5832	0.586638	0.080485	0	1.13126	0.995742	0.973491	10.1457	0.410935	0.104375	1.14471	38.7895	4.51891	28.8378	100.479	0.144526	0.146135	0
TCGA-C8-A8HR	1.11781	0	37.6338	2.53755	0.0609817	58.5303	14.8997	7.9744	0	32.2394	1.75745	0.138019	0.256317	1.45494	3.9007	3.72572	48.2136	4.17331	0.318197	0.371013	1.04485	1.81008	7.72446	78.5723	0.15366	1.00808	0.104105
TCGA-E2-A574	2.2137	0	43.2326	0.0662016	1.43457	0.24371	11.1629	17.7322	21.0111	16.0704	0.0980122	0	0	0.0560697	6.90215	0.36676	6.02593	0.107447	0.13158	0.720715	3.13296	0.113652	0.307252	29.5921	0	0.178643	0
TCGA-AR-A5QQ	0.882192	1	79.7133	6.11262	0.0202007	51.7108	56.0391	84.6003	5.50733	17.8843	1.30085	38.1989	18.6846	0.237273	183.92	0.664231	0.0382238	1.02711	0.187754	0.358648	1.0734	0.326475	0.482599	360.826	0.0147778	1.03577	0.569011
TCGA-AO-A1KO	1.70411	0	12.2719	0.808734	0.030348	2.4261	18.4067	0.664769	0	56.5499	0.773576	0.176621	0	1.26035	1.96962	2.2652	28.6548	0.415822	0.559892	0.589161	0.29619	10.1392	21.1001	16.8427	0.0697747	0.222295	0.0999163
TCGA-A8-A09R	0.747945	0	75.5157	0.400745	0.762018	210.268	1.23647	89.5251	3.1672	20.8381	0.30592	0	0.973074	0.597548	1.39141	0.476142	2.37175	3.21707	0.00635393	156.271	0.326783	1.90165	37.0917	213.8	0.0253388	0.262031	0.0997831
TCGA-AR-A252	6.09863	0	45.48	4.49345	0.849316	280.578	4.27365	24.5789	2.46329	26.1065	0.284858	0.851205	0.0804216	1.73119	2.92453	4.40737	9.99721	0.57947	0.1558	98.0926	0.443851	4.06506	6.08255	16.1607	0.0991461	0.987305	2.0476
TCGA-AR-A1AK	8.65479	0	47.0827	1.88383	0.184892	55.0006	11.9222	9.13279	0.0172097	35.6979	0.821128	0.162335	2.00037	2.39168	2.15946	2.81358	4.97636	0.950402	0.360223	95.216	1.17397	2.45477	15.2579	64.621	0.284507	0.680599	0.391826
TCGA-E2-A15R	4.74521	0	21.6405	0.14741	0.0628513	0.525706	1.37039	1.63107	0.00997973	17.6971	0.0992007	0.0188272	1.11886	0.367762	1.10694	0.183224	0.825496	24.647	0.0461184	104.599	9.90365	3.97875	89.8712	94.7892	0.0378649	0.0683684	0
TCGA-E2-A1L8	6.13699	0	52.8842	0.198434	0.500724	9.69618	1.928	4.6509	0.0892572	23.7478	0.234484	0.0481109	0.0525574	1.09583	2.14606	1.00107	1.25137	3.53724	0.0415942	151.846	0.104501	2.32625	29.4659	136.817	0.0207342	0.206473	0.036289
TCGA-A8-A06P	1.08493	0	26.2575	1.2025	0.271181	1.97491	6.17914	23.7214	0.0642107	38.5789	0.440405	0.0484546	0.0105866	0.443558	4.19079	2.88097	4.49663	1.57784	0.0314186	2.28534	0.767688	2.94442	21.3983	126.401	0.0696077	0.31992	0.146193
TCGA-BH-A1FU	4.62466	1	20.1755	0.628281	0.786517	21.9098	10.8161	78.1206	0.258909	33.4044	0.526161	0.032563	0.113832	2.06077	3.32638	4.40036	13.733	1.00494	0.281523	0.636608	20.004	4.28575	39.2017	228.337	0.0935569	0.435366	0.540354
TCGA-A8-A09M	2.75616	0	70.6754	0.333347	0.190543	53.2388	1.23407	6.9344	0.646594	16.1073	0.221547	0	2.13211	0.193834	0.597869	0.475363	0.139068	0.257933	0.00798942	41.3	0.449861	1.39482	11.28	81.0161	0.00796524	0.658954	0.376401
TCGA-B6-A0I2	11.9479	0	92.5758	0.445311	0.0416966	164.275	3.15415	43.3203	0.0482366	41.1573	0.223758	0.0910006	0	0.0131185	4.04889	0.0646633	0.0507203	0.10325	0	0.0177907	0.996057	0.0283144	2.36161	55.7361	0	0.655904	0.594879
TCGA-E2-A15M	0.920548	1	36.5237	2.51609	0.494622	99.3475	4.64003	30.5319	0.419855	14.1697	0.381176	0.110891	0.0553781	1.77786	3.31921	3.60899	14.5421	5.62944	0.191741	0.775806	0.257057	9.29661	18.0504	23.4174	0.161576	0.721693	0.621345
TCGA-C8-A1HN	1.07945	0	46.586	0.0711393	0.532888	5.17501	0.901607	45.665	1.74185	12.2136	0.134047	0.0212005	0.759646	0.142116	0.933651	0.913706	0.567186	0.697575	0.0122193	11.0332	0.438824	0.447238	6.71401	139.453	0.0274102	0.108481	0.255858
TCGA-EW-A1J5	1.30685	0	51.6593	0.90757	0.039587	67.7293	2.51073	17.3848	0	74.9428	0.322197	0.0403184	0.202606	0.524556	1.0022	0.702534	0.820226	0.503201	0.130715	13.191	5.28541	8.4038	41.0144	23.2019	0.0463356	0.539056	0.821105
TCGA-BH-A1FM	3.80274	1	26.5489	0.532838	0.795747	2.25408	0.81443	34.8614	1.50869	16.4574	0.0593092	0.0241205	1.70747	0.928409	7.04695	0.719862	5.09075	0.530927	0.0660357	400.081	0.730404	2.6365	25.8988	53.7173	0.0103951	0.0637019	0
TCGA-C8-A26X	1.03014	0	72.5777	1.19179	1.30734	155.379	2.11538	166.943	5.7881	16.3224	0.338763	0.964403	1.54972	0.361022	11.4123	1.87132	25.9224	0.755364	0.0672398	0.36796	0.850626	0.981515	16.0317	344.208	0.0580981	0.698364	0.51624
TCGA-BH-A0B9	4.30685	0	52.2786	0.193679	1.25974	80.6913	7.30039	32.5594	2.77105	18.8453	1.51192	0.0989473	0.129711	0.0879621	4.0281	0.181889	0.183832	0.112266	0.0118812	0.304672	4.53654	0.862034	5.92666	22.0427	0.0142143	0.710459	0.621948
TCGA-D8-A1XC	1.03288	1	16.0371	0.261104	0.0533419	0.825768	0.896555	5.39894	0	29.5753	7.27258	0	0.0445114	0.183558	4.85597	0.437443	0.706536	943.977	0	197.704	0.459868	1.06493	8.62423	7.53502	0.0682888	0.0504415	0
TCGA-A8-A09X	1.16712	1	61.3193	0.790954	0.271942	103.929	2.55085	7.50219	5.06029	11.6798	0.26651	0	0	0.739076	0.588596	1.40095	2.38672	1.05641	0	0.282256	104.929	5.2696	38.9943	259.364	0.0296291	0.666293	0.444488
TCGA-AO-A126	9.06027	0	57.0916	0.517523	0.13168	15.5589	3.99243	5.25673	0	26.2293	0.739615	0	0.0351618	0.636073	1.58919	4.40027	21.9663	1.4547	0.0347841	4.95279	3.80409	1.90532	15.114	107.477	0.308256	0.23465	0.971119
TCGA-AN-A0FN	0.59726	0	35.4912	0.637047	0.647454	64.9227	5.97344	34.3864	0.0121367	25.1954	0.900787	0.0457928	3.03152	2.82376	3.16014	5.32232	23.8769	4.93071	0.056086	60.0311	1.45688	1.92137	9.15436	191.782	0.246689	0.744525	0.898054
TCGA-BH-A1EX	4.13151	1	22.038	0.981739	0.329497	14.7111	7.12131	44.8291	0.222354	28.5568	0.347553	0.145906	0.00796957	1.54335	1.37454	2.58463	4.15762	0.769791	0.0236519	0.905662	0.0862212	2.29317	25.8378	165.678	0.112661	0.334159	0.247622
TCGA-E9-A249	0.594521	0	40.6684	0.20792	0.0851749	11.781	4.01546	16.3716	2.44146	30.428	0.136035	0.103272	0.0451267	0.267977	0.839271	0.319695	0.521877	0.206225	0.0119045	18.5645	0.13459	0.221715	39.3591	94.8499	0.0118685	0.0579573	0.0623168
TCGA-A8-A08P	2.58356	0	55.3228	0.523848	0.0639786	113.474	1.72053	34.6193	0.189968	20.4664	0.28611	0.749348	3.78694	0.279457	2.74388	1.25921	0.677939	0.317907	0	1.70702	0.928301	1.52362	12.5707	135.637	0.014041	0.795909	0.638942
TCGA-BH-A1EU	3.52329	1	28.5999	3.4023	0.136622	50.0787	5.45178	38.9489	0.00857642	17.6816	0.377948	3.78608	0.176752	1.42164	3.99245	4.05046	33.3066	2.55907	0.165528	71.5682	0.111634	5.11985	31.4233	32.2426	0.185946	0.619595	0.80547
TCGA-A2-A0YE	1.51781	0	17.8186	0.702199	0.632968	18.0108	18.6282	8.99541	1.33772	18.7758	0.204067	0.224882	0.131022	0.468271	5.66082	1.06763	0.589566	0.453606	0.0324036	0.0976992	3.57568	0.137609	3.846	165.692	0.00717901	0.181473	0
TCGA-AR-A0U2	6.98904	1	37.7728	0.658964	0.127133	83.2201	1.48556	27.0861	0.411806	20.7492	0.0955137	0.103586	0.0792114	0.440517	0.905307	0.271222	1.27979	0.611151	0.0074629	0.453117	8.07341	0.82912	17.6237	20.3826	0.282732	0.247921	0.273463
TCGA-E2-A158	1.23288	0	7.43131	0.225362	0.949574	28.3452	5.70552	3.85159	0	33.8318	0.305214	0.125927	0.0110052	0.10529	1.24635	0.415504	0.0514704	0.194314	0.239514	5.66232	0.743342	0.176317	12.7144	52.7345	0.00361802	0.141343	0.0379936
TCGA-A8-A076	4.49863	0	52.6734	0.363327	0.819969	7.07704	0.760322	11.9088	0	30.9913	0.310124	0.0222106	2.08665	0.377819	3.42347	0.771967	1.29983	0.337685	0.0160018	0.937913	11.7827	1.87004	9.3245	208.174	0.0159534	0.150311	0.201036
TCGA-3C-AALI	10.9726	0	52.4877	0.385851	0.633648	219.17	2.68362	41.1336	2.67815	20.0801	0.507074	0.0424576	0.890527	0.28461	10.2453	0.613884	2.43742	0.568438	0.0122356	0.153559	24.1675	0.313088	6.83687	200.433	0.0487941	0.672779	0.384298
TCGA-BH-A1FR	4.49863	1	22.1102	0.431726	0.0614044	11.8206	3.10077	47.9337	0	24.7406	0.33295	0	0.0853986	0.986074	1.87218	0.597752	1.68475	2.46576	0.0675849	133.042	1.66803	1.08725	9.28749	14.6645	0.112301	0.154841	0.0589647
TCGA-B6-A0I9	0.991781	1	37.4385	0.309919	0.0416764	60.1742	8.32868	20.037	2.41245	25.56	0.352042	0	16.3117	0.345046	5.72781	0.264461	0.315441	0.128427	0.0747533	187.279	5.2908	2.59738	12.6894	146.209	0.0203256	0.116771	0.106722
TCGA-EW-A1P8	0.654795	1	38.1919	1.79699	1.62798	8.35686	47.4834	36.725	0.147464	40.1221	2.01306	0.0556394	0	0.174455	5.69633	0.464122	0.661575	0.385087	0.048103	0.141408	2.73698	0.997167	5.50509	148.457	0.0159858	0.408685	0.209838
TCGA-LL-A5YL	1.42192	0	59.9344	0.881802	0.474453	6.57115	4.35155	10.4591	0.349281	124.361	1.01954	0.125512	0.164534	0.705651	1.88046	0.5293	7.42693	1.06805	0.0813832	19.9552	32.5903	0.787879	5.93891	148.252	0.0946597	0.481673	0
TCGA-D8-A1Y0	1.29315	0	56.0881	1.52091	0.0671039	48.8114	4.51811	2.41689	0	21.8045	0.400115	0.113906	0.107843	1.26439	1.06446	2.2364	8.05933	0.740971	0.13951	0.48249	0.582151	3.60616	31.3512	40.0991	0.362719	0.513909	0.372308
TCGA-AR-A0TQ	7.6274	0	134.025	1.52921	0.0928564	52.2492	2.32514	65.3635	0	47.8656	0.155268	0.71957	0.152723	0.403075	1.6568	1.32052	2.42546	0.256592	0.0355488	15.2835	35.9719	3.88226	38.7904	32.7904	0.0265809	0.519209	0.40319
TCGA-AO-A0JD	6	0	67.1629	0.462969	0.255654	41.6736	2.03688	10.8541	4.38057	10.9651	0.131725	0.169811	6.48033	0.367197	2.9682	0.285923	0.883366	0.0770677	0.0856393	2.10255	0.303754	5.29415	49.8689	32.933	0.0325257	0.168176	0.08539
TCGA-A7-A3IZ	0.882192	0	15.083	0.195103	0.0210789	1.81287	1.55824	15.9054	0.0142247	14.3638	0.167319	0.0268355	0.082084	0.508718	0.310682	0.266134	1.11181	0.249672	0.0116003	201.749	7.49528	13.752	53.4797	24.4977	0.250579	0.0708721	0.0809658
TCGA-A2-A3XU	2.49863	1	24.8028	0.0322345	0.724384	0.149981	9.50853	6.63756	0.054315	12.2089	0.247455	1.15276	0.0111938	0.105248	8.62972	0.0617316	0.199891	0.261587	0.269456	0.0475772	7.47896	2.7905	1.98113	552.763	0.00736002	0.164907	0
TCGA-PE-A5DC	3.91781	1	65.7119	0.38848	0.0439011	8.30644	10.0486	23.8218	0.016929	28.9106	0.499224	0	0.92107	0.527163	5.2272	0.751863	1.94027	1.21029	0.0690284	0.162338	5.36193	4.2988	16.2447	145.863	0.211046	0.411186	0.0963585
TCGA-A2-A0ST	8.26575	0	67.8072	1.9746	1.05439	281.343	11.2348	205.913	0.137994	29.6249	0.454373	0.61829	0.170636	1.1118	1.58084	1.2547	2.40019	0.199379	0.159425	0.779333	1.74213	1.16338	7.4397	55.1298	0.158942	1.93369	2.01273
TCGA-C8-A12Q	1.05479	1	22.3411	0.177104	0.0799539	20.3387	3.06296	64.4528	1.39084	13.3748	0.309877	0.0904791	2.89605	0.789123	1.36586	1.62059	2.64756	0.754539	0.0814829	1.89712	1.73696	4.29249	36.1484	141.024	0.0519913	0.231487	0.136493
TCGA-E9-A243	1.67671	0	52.724	4.04286	0.0343381	521.518	4.88461	33.1993	0.278068	9.00402	0.346205	1.14456	0.173658	0.257809	1.02485	2.26457	2.70235	0.981182	0.0137434	0.974295	0.192955	0.287866	4.71929	30.4559	0.00685091	1.85774	1.05516
TCGA-A2-A259	4.3726	0	26.543	3.19132	0.0800406	17.8276	8.56341	12.4123	0.0254182	35.2042	0.623234	0.215787	0.555276	2.42812	1.18652	4.75335	9.84889	2.06204	0.418029	17.4886	1.00175	9.86748	30.3903	42.5119	0.134329	0.712362	0.253187
TCGA-B6-A0X4	2.35616	1	29.9915	0.0406991	0.138824	0.721043	3.09488	2.44936	3.086	29.005	0.153378	0	0.0181713	24.4859	10.8088	0.0385427	0.0540817	175.529	0.0239681	136.692	0.0956393	0.213492	5.24785	13.0609	0.113504	0.0137281	0
TCGA-A2-A0CZ	4.4274	0	35.4802	1.12015	0.246199	46.1559	8.81378	195.005	0.081045	35.5238	0.778752	0.122316	0.146983	1.48117	2.96406	2.38073	14.5212	0.770234	0.198278	1.38994	3.52809	5.23488	6.55201	151.683	0.0658927	0.408841	0.691954
TCGA-BH-A0HA	4.4137	0	78.0741	0.203869	0.34236	57.5536	6.27741	7.70268	0.0504075	33.1017	0.439821	0	0.180067	0.559782	1.41757	0.702176	16.1365	0.539484	0.0685127	48.1423	1.45805	1.36404	13.078	171.769	0.0728591	0.596475	0.239097
TCGA-E9-A2JT	0.789041	0	52.5183	0.735541	0.183659	283.434	7.64892	47.6763	0.154923	15.0863	1.18064	0.233815	2.73305	0.640425	0.636927	1.69576	2.63898	1.15401	0.0758043	0.497108	7.31179	5.74546	7.76735	22.5827	0.159547	1.75602	3.52724
TCGA-D8-A1XT	1.3863	0	24.2837	0.521917	1.70512	17.1545	1.47669	167.373	0.0107539	15.7555	0.404423	0.0608631	0.0177302	0.935888	20.4204	0.970262	3.94258	0.952969	0.0233863	0.840846	2.64659	1.01882	3.51613	226.91	0.0145722	0.197574	0.122421
TCGA-D8-A1JC	1.31507	0	48.9296	0.613498	0.211571	48.8575	3.01647	69.3367	1.3914	18.0758	0.337168	0.117534	9.66403	0.656566	4.02437	0.915063	10.729	0.515641	0.081856	103.66	3.7268	1.27996	24.421	145.733	0.0196985	0.200471	0.118205
TCGA-A8-A075	1.41918	0	29.4021	0.930283	0.198471	79.9093	1.67612	24.6707	0.267868	30.239	0.40433	0.0561495	0.417105	0.176054	18.4756	0.895119	7.67263	0.318538	0.00809066	6.42993	17.4512	3.20236	15.9425	88.4126	0.0120993	0.189996	0.338819
TCGA-A8-A0A4	1.08493	0	33.5093	0.872654	0.238681	5.59974	7.82571	7.40982	0	97.8795	0.55388	0.295651	0.028709	0.518553	0.976887	5.99196	1.57461	0.954164	0.104135	1.85923	9.37247	4.20702	23.9147	15.0196	0.353933	0.146402	0
TCGA-OL-A97C	0.742466	0	41.5174	2.07888	3.66631	35.1291	3.95786	82.0149	0.051013	27.2668	0.900069	0.192477	0.105133	3.54472	43.6059	3.38953	10.2094	84.2424	1.02617	0.155221	1.64771	1.90894	10.8063	40.4588	0.0760385	0.285935	0.508135
TCGA-EW-A1PB	1.66575	0	122.139	5.1764	0.538902	252.765	11.9834	53.0558	1.07801	12.6155	2.29806	0.0735079	0.0214138	0.0423872	1.94678	0.215746	0.0227614	0.105643	0	0.122152	2.92094	8.12856	1.85228	65.9268	1.64381	0.408488	0.554454
TCGA-E2-A10E	2.36986	0	33.005	0.357377	0.201715	28.3597	1.62995	8.05108	0.0253252	20.2319	0.302086	0.0238886	0.0104386	1.40333	2.12033	0.449463	1.51343	0.590873	0.0826116	391.859	0.427314	1.91098	27.4681	93.9994	0.0995202	0.106464	0.180187
TCGA-3C-AAAU	10.7616	0	17.5644	0.461286	0.312961	1.03886	2.10374	9.6817	0.148207	23.6733	0.915846	0.25164	0.171047	0.892795	0.939365	0.272103	0.306482	32.3517	0.020144	2.30127	0.896682	0.354944	13.2346	94.8846	0.0281162	0.244601	0.0421792
TCGA-EW-A1J6	2.39726	0	33.7042	0.878484	0.201229	47.6502	2.13297	11.9161	0	10.3591	0.350482	0.0808999	0.730582	0.382917	1.35899	0.497378	1.04209	0.740437	0.0271996	4.75798	0.313542	1.66636	4.79808	14.9537	0.278921	0.209204	0.122042
TCGA-A2-A0EQ	6.64658	0	132.93	0.394586	0.212248	451.032	4.05148	116.77	0.143231	25.5552	0.110736	0.270212	0.0524775	0.547513	1.00869	1.02682	0.462974	1.19909	0.00432614	2.23339	46.555	4.40834	32.1876	84.0381	0.168209	2.5869	0.860554
TCGA-EW-A1IZ	1.51781	0	50.8184	0.550252	0.0843098	422.279	8.69044	32.9237	0.0189649	20.4791	0.395882	0	2.15748	0.435829	0.787817	0.659899	0.724537	0.308516	0.0721746	0.395198	18.674	4.63878	26.1338	39.9931	0.056537	1.35829	1.51126
TCGA-AO-A125	9.46849	0	47.9978	0.036735	0.389829	0.322119	2.42507	7.51029	0.0618982	23.8832	0.217912	0	0.0510265	1.55925	6.97168	0.00811734	0.0867805	0.0993694	0	99.4561	0.335704	0.114451	10.7926	17.2909	0.167752	0.0144561	0
TCGA-AN-A0FD	0.536986	0	47.8971	0.351734	0.243882	60.9665	1.08267	124.138	7.14017	18.1399	0.276852	0.0636892	0.361793	0.247897	2.23373	1.20421	3.98169	0.650361	0.0183541	5.0023	0.614385	0.731231	63.8774	249.321	0.013724	0.141921	0.144118
TCGA-C8-A278	0.813699	0	58.0897	1.78842	0.236078	87.1158	2.34283	19.4012	0.930381	17.0982	0.411735	0.0480879	0.367726	0.639505	6.44602	1.66023	0.352898	0.551066	0.0207872	0.815556	7.99665	7.70259	28.302	212.631	0.00690809	0.631029	0.253902
TCGA-BH-A0HK	0.487671	0	25.7439	0.582818	0.0465858	8.74572	8.30712	2.47952	0.538927	23.778	0.241067	0	0.103663	1.21163	6.5393	1.6428	13.5625	1.8534	0.0683664	23.3519	0.212178	3.18242	10.2733	42.6059	0.189873	0.369204	0
TCGA-A2-A0T7	1.72877	0	24.0104	0.668539	0.111253	7.71068	8.09125	15.3829	0.132135	35.945	0.794042	0.090647	1.65371	2.31949	3.93541	1.0607	3.27138	0.385683	0.287352	2.25507	0.95551	4.55006	17.1557	345.454	0.296249	0.239397	0.0683731
TCGA-EW-A1OY	2.48767	0	61.7794	0.271992	0.315899	12.2658	2.12425	14.5452	0.039661	12.6554	0.249685	0	2.66464	0.237299	2.53926	0.287797	1.75153	0.407491	0.0269531	14.6168	0.956002	2.35017	11.4128	64.1114	0.0644918	0.135853	0.169311
TCGA-A8-A07G	1.58082	0	26.4093	0.377318	0.471067	8.30527	2.65176	21.8836	5.61198	29.3834	0.305862	0.0691978	0.171345	1.29016	3.05264	2.50129	11.4291	0.837465	0.0565013	62.6446	2.5139	3.1047	31.739	231.016	0.0265084	0.133255	0.243574
TCGA-AO-A0J8	1.86301	0	54.915	0.277981	0.0947644	17.2217	2.36576	76.12	0.0920876	20.6896	0.303429	0.173728	0.0843484	5.81169	3.56248	0.876656	1.80031	0.258437	0.0194699	128.549	0.505601	2.20722	38.1033	133.196	0.560144	0.461998	0
TCGA-JL-A3YW	0.986301	0	44.8993	0.914938	0.607477	58.579	6.53626	205.696	2.95159	34.8686	1.01351	0.285554	0.395132	0.490552	65.6002	2.18348	2.67915	2.35975	0.0274307	0.769935	0.361812	0.961788	2.23908	478.87	0.0478584	0.801279	0.323082
TCGA-A8-A09D	4.16986	0	50.8751	2.01302	0.315399	6.93637	3.74631	57.1488	0.0456086	23.5308	0.365206	0.143405	0.0877287	0.618124	4.81793	1.53382	0.905854	0.585749	0.0619902	0.670053	7.13122	6.62869	13.0534	133.738	0.107124	0.326654	0.129801
TCGA-OL-A6VR	3.34247	0	68.5212	0.261856	0.00980751	0.871598	12.0641	290.865	0	38.2383	0.482447	0.174803	0.207326	2.12934	1.89335	0.275425	5.39104	0.147333	0.107947	19.0642	3.00558	5.89498	14.8034	18.8534	0.236764	0.107169	0
TCGA-S3-AA15	1.15342	0	47.0004	4.994	0.233494	23.0587	24.7056	45.9906	0.0252109	30.0253	1.27807	1.37929	2.203	0.963329	8.07596	5.58081	3.17225	3.47527	0.143918	0.218511	1.38554	1.58493	1.5022	141.046	0	1.11478	0.860994
TCGA-AC-A3W5	1.38082	0	37.0008	0.485517	0.392103	114.929	6.60979	79.1775	1.41121	35.7184	0.670892	0.144691	0.569029	0.788451	2.88384	1.79702	6.86561	1.08351	0.016679	1.63783	38.017	0.640182	6.44699	271.479	0.0540427	1.24669	0.26193
TCGA-E2-A107	2.86849	0	39.526	0.292596	0.0426968	2.51537	5.81094	5.69261	0.0720325	34.3688	0.293568	0	0.380038	0.642557	0.820566	0.261979	2.63075	0.123348	0.058743	100.875	6.9313	1.42322	22.952	345.906	0.0312348	0.210848	0.0410004
TCGA-A7-A0D9	3.12055	0	17.3296	0.811676	0.219901	1.80496	7.11663	19.3499	1.53082	20.5437	0.209617	0.0884069	2.66554	0.501289	1.50516	1.04609	2.71558	0.769022	0.0212312	2.21806	11.0322	1.97503	11.9556	151.017	0.033867	0.107012	0
TCGA-BH-A1F0	2.15068	1	41.4587	6.457	0.643237	54.4833	21.1423	31.3581	0.0180864	20.5058	0.352076	0.835963	0.499478	0.552139	7.15309	27.8978	8.66891	4.55663	0.0786646	0.808818	0.442502	9.34787	23.6569	59.8375	0.142148	0.926473	0.540471
TCGA-AO-A0JB	4.22466	0	41.4223	0.314787	0.0526338	3.86278	11.7682	7.29181	0.34098	28.5712	0.781449	0.0536063	3.41994	0.734143	1.31424	0.58131	1.03577	0.170302	0.193105	0.220081	2.00683	0.640485	1.29949	19.2286	0.09241	0.389327	0.0808681
TCGA-BH-A202	2.17808	0	29.1708	0.602339	0.693788	65.7772	2.26607	17.7635	0.124213	11.0809	0.231112	0.0360514	0.480476	0.309229	22.2601	0.711718	1.05157	0.39268	0.0961019	28.1553	3.09311	0.84802	28.7006	89.6214	0.0362528	0.169595	0.135964
TCGA-V7-A7HQ	5.56986	0	80.6942	0.132199	0.0464189	0.80731	3.76979	12.9345	0.584729	36.6505	0.75768	0.0787942	0.154938	0.159025	1.99437	0.248302	2.97171	0.125161	0.0340608	1.0706	5.29552	1.83873	8.93099	224.959	0.00565961	0.156071	0
TCGA-A2-A0T1	1.4274	0	57.9059	1.31174	0.325419	157.532	14.5567	114.926	0	31.4666	0.62912	2.09057	0.0891232	1.28819	2.85899	1.1295	3.21142	0.590101	0.0183679	0.326467	4.07182	1.92047	7.42831	262.741	0.0292996	1.63278	0.499983
TCGA-A2-A0SY	3.69041	0	32.983	1.91006	0.0634095	23.2065	4.1528	15.2797	0.0131663	23.0107	0.359909	0.720328	0.130246	0.418947	3.08429	2.46794	18.9851	2.82388	0.0715815	47.7881	2.50402	4.23599	27.436	42.8392	0.228368	0.430494	0.637005
TCGA-BH-A0HP	1.13425	0	31.9185	0.334974	0.142569	42.3319	10.4389	2.3203	0.0256559	45.3812	0.46542	0	0.0211497	1.23326	1.15916	1.80787	15.7725	0.95005	0.174354	0.440003	5.56886	6.63682	36.7677	71.4188	0.417184	0.411441	0.0730157
TCGA-BH-A0DX	5.90685	0	30.486	1.45626	0.283203	14.0185	6.6774	134.019	0.0141565	31.9902	0.703595	1.01486	0.268413	0.924011	4.03164	2.39611	23.1121	1.11511	0.046179	18.3161	1.89044	4.36012	18.1514	116.292	0.0268562	0.833167	0
TCGA-C8-A12O	1.05479	0	28.8305	0.231178	0.280417	20.0607	5.96226	93.889	0.106236	22.0145	0.435605	0.0751574	0.38315	0.552565	10.8452	1.61609	1.93624	0.261508	0.0541477	5.36796	0.723414	1.79829	29.2497	220.458	0.0143957	0.227436	0.0755862
TCGA-AR-A1AL	8.13973	0	18.9593	2.39718	0.0367679	3.11399	11.0971	1.77328	0.524597	45.4095	0.838566	0.13374	0.0701284	2.6182	2.67165	6.29698	24.2459	2.62211	0.32375	0.332058	1.54817	3.09348	37.3055	53.6927	0.295873	0.401772	0.322808
TCGA-A2-A1G1	1.6	0	40.5052	1.60082	2.03534	158.181	8.58304	16.4256	3.57368	28.7272	1.11265	0.0581199	0.126983	0.418925	7.24324	0.994764	0.820644	0.668226	0.304277	1.25934	0.950524	0.280297	1.97793	64.0991	0.0111323	0.306988	0.233806
TCGA-AC-A3HN	1.3589	0	34.7956	2.85027	0.0982394	28.7217	10.0702	98.1436	0	24.9171	0.946375	0.333515	7.11373	2.25822	5.89116	2.29905	21.8923	1.4758	0.180213	19.9927	1.09729	1.96128	15.1336	169.793	0.101811	0.815436	0.188673
TCGA-C8-A135	1.07671	0	20.8146	0.33834	1.24664	13.5665	5.22498	2.40725	0.333176	44.7391	0.397421	0	0.0274658	1.13491	1.50532	1.21466	1.29622	0.320922	0.0996259	0.264197	40.8657	7.66539	21.6719	188.094	0.0496622	0.285312	0.0474103
TCGA-D8-A1XY	1.37808	0	24.0806	0.916717	0.256523	2.91896	11.473	17.2848	0.0266321	16.3006	0.352972	0.0251214	0.0548863	0.774994	2.84564	2.19564	13.6237	0.706872	0.0579164	92.2013	2.28534	3.39309	21.5293	165.726	0.0469147	0.211475	0
TCGA-E2-A15J	4.49315	0	27.299	0.0479699	0.23322	0.766653	12.5406	13.6838	0.0139896	16.3455	0.250308	0	0.0461302	0.190233	1.86924	0.366921	2.22611	0.485105	0	25.334	0.94082	0.995267	18.1002	88.8438	0.0151655	0.0479196	0.0796281
TCGA-AR-A24N	6.54247	0	47.1879	0.164727	0.389888	4.41686	5.82472	2.83529	0.0462607	38.1584	0.247165	0.0218182	0.781779	0.528409	7.41442	2.03637	9.91499	0.381229	0.0251506	22.2445	0.434883	0.62116	10.5842	122.276	0.040746	0.0936352	0.0987422
TCGA-BH-A18R	3.12877	1	33.1539	0.75717	0.127439	18.9373	2.07595	6.87414	0.747307	23.5052	0.218136	0.0895131	0.254244	0.912966	1.06172	1.00387	1.70877	0.142187	0.106409	0.439684	43.0977	13.1473	33.9307	23.8202	0.093228	0.192077	0.135036
TCGA-A2-A0SW	3.73973	1	93.942	0.934254	0.309911	93.6691	4.7038	30.0481	1.99348	21.3966	0.442312	0.134314	0.220091	0.246872	6.76877	1.49074	1.19155	0.426702	0.0193535	0.262584	5.57311	2.8397	16.4804	158.136	0.00964745	0.787037	0.709171
TCGA-S3-AA11	1.15342	0	39.1622	0.125277	0.045901	1.89487	5.05679	26.0125	0.0413004	33.7862	0.875808	0	0.068093	0.890149	1.07007	0.213035	3.58996	0.380134	0.0842019	14.1548	1.33897	5.42556	13.8852	54.2918	0.123122	0.135038	0.0587697
TCGA-E2-A2P5	2.24932	1	70.1395	0.0920047	0.220755	28.5558	4.13884	2.9982	0	30.7097	0.736794	0	0.479245	0.243088	1.28841	0.909782	137.31	0.895954	0.0553113	0.442231	29.8585	7.27114	19.0959	101.612	0.126043	0.334908	0.206814
TCGA-A8-A08C	2.4137	0	23.1339	0.271977	0.0313971	2.32823	3.44648	4.72274	0.0141251	25.3986	0.0748835	0.0266476	0.0349326	0.389912	0.465785	0.368003	0.792128	0.489801	0.0230382	0.242248	0.381333	7.57657	19.8082	53.6376	0.0803897	0.0923685	0
TCGA-E2-A1IF	3.11781	0	33.7018	0.369443	0.088447	8.81033	16.2534	66.5724	0.0318328	40.5673	1.20505	0.120108	0.0918463	0.930664	2.67881	2.77469	9.63433	1.31506	0.121146	0.727919	1.21619	2.16659	7.59838	161.035	0.138034	0.65919	0
TCGA-E2-A1AZ	6.38082	0	52.3304	0.808514	0.187311	62.3838	13.1294	12.6127	0.0632014	15.5004	0.727707	0.178849	0.338656	0.751993	1.89465	1.48083	2.91297	2.90857	0.317837	0.693473	2.53651	1.16304	12.479	63.6621	0.0513852	0.895472	0.0899345
TCGA-C8-A12L	0.994521	0	27.5476	0.344133	0.0179015	28.0891	4.59758	14.6636	1.62684	12.9723	0.149436	0.820454	0.438182	0.2256	21.3563	0.219681	0.0225822	0.193074	0.0875707	0.442583	1.44431	1.53452	30.06	194.347	0.0130958	0.220693	0.137522
TCGA-AR-A1AO	7.1726	0	38.9766	4.31771	0.229708	33.9641	10.1845	860.068	0.11161	26.1221	0.606076	0.865625	0.531596	1.66608	5.64012	6.43574	21.8501	1.23166	0.2562	0.855298	2.30169	3.07478	6.21863	77.4464	0.0974648	1.13533	1.48231
TCGA-A2-A0YL	4.03836	0	24.3842	0.869841	0.0865376	20.7516	10.6275	1.80756	0.0137407	45.0017	0.880978	0.10369	0.362475	3.66409	2.32439	2.08066	8.4185	4.25884	0.399668	0.539728	0.447135	2.33259	36.9033	100.73	0.242054	0.222498	0.117317
TCGA-D8-A1XW	3.5863	0	20.3239	1.65845	0.537199	53.8053	13.2011	46.6519	0.0713148	128.267	0.358381	0	0.0783857	0.669126	12.2164	1.68132	0.362436	0.401975	0.0807746	0.0591805	0.0859499	2.25631	6.68111	130.946	0.0193272	0.46265	0.372093
TCGA-A2-A1G6	1.3726	0	19.2043	3.06103	0.0489791	1.7536	19.0548	4.04787	0.02938	87.0137	1.7693	1.08082	0.0242197	6.24238	2.56047	4.75704	28.8796	0.364748	1.77301	2.47331	0.747136	5.61866	10.7215	45.6231	0.788272	0.333932	0.0418072
TCGA-C8-A26Z	1.28767	0	14.8585	0.0725966	0.137429	4.13297	1.67223	1.72325	0.119666	37.7346	0.154636	0.0225755	3.56119	0.436098	0.307485	0.405925	2.05937	0.271512	0.0195176	0.83195	1.55473	0.488888	31.2979	73.0744	0.0616188	0.0596216	0.0340565
TCGA-AC-A2FF	6.63014	0	25.5526	3.12379	0.0561291	34.9336	8.69376	13.9604	0.0252517	29.0853	0.625426	0.452565	0.124899	2.06025	2.8982	4.16587	49.6387	0.713473	0.274572	12.5148	4.63202	5.21157	24.1962	26.9442	0.872549	0.518976	0.574923
TCGA-B6-A0IH	8.12329	1	20.6981	0.779463	0.228405	50.3962	8.28008	5.52983	0.0637797	26.8283	0.778392	0.0802157	0.227836	1.80684	1.78452	2.13005	18.3084	3.57683	0.190714	1.80737	0.635446	2.31741	24.8542	82.8303	0.282324	0.450178	0.60505
TCGA-AC-A6IX	1.02192	0	32.6953	2.08001	0.242488	9.75877	7.92464	8.7829	0.0311692	17.8433	0.934649	0.205807	0.488199	0.896427	2.67635	1.60776	17.5341	2.98894	0.122857	0.454086	17.2689	7.95326	18.1875	59.6036	0.240746	0.499857	0.133059
TCGA-E2-A105	3.58356	0	31.6973	0.152849	0.129806	7.32233	1.41985	27.6799	8.31499	18.7121	0.234429	0	3.53282	0.910777	0.70988	0.30162	0.892734	3.35771	0.0586142	0.223668	0.756882	0.823488	33.8349	69.2306	0.0474799	0.167861	0.0383536
TCGA-AC-A3W7	1.29041	0	26.9705	0.515526	0.216759	4.05629	12.0622	8.00826	0.0373467	43.2188	1.83349	0	0.164199	1.11218	1.87663	1.0296	7.19509	1.00192	0.226732	42.0345	1.95048	1.80858	13.5498	160.911	0.18556	0.306247	0.0354292
TCGA-EW-A1IX	3.30959	0	19.6864	0.355525	0.287664	1.67424	4.04624	30.4278	0	21.3393	0.538842	0.221116	1.41308	1.07581	0.734096	2.82049	18.5222	0.514305	0.0278784	50.4557	0.466158	1.65634	25.4126	161.737	0.083382	0.269172	0.166784
TCGA-E2-A106	6.96164	0	29.6471	0.0569975	0.149434	4.56549	7.07136	2.51243	0.0144061	33.9485	0.15752	0	1.95951	0.28209	0.85139	0.178846	0.696801	0.191184	0.0274126	174.907	0.31947	0.482004	13.0025	12.4634	0.121031	0.062804	0
TCGA-A7-A4SB	1.14521	0	18.0986	0.508447	0.0170029	3.01237	7.02565	1.23496	0.229481	25.9117	0.733752	0	0.189176	0.817575	1.44467	0.722261	6.35416	0.67786	0.0810955	201.327	10.5099	5.35445	34.0335	22.6176	0.292304	0.264401	0
TCGA-GM-A2DL	9.6411	0	36.8585	0.47273	0.670533	4.60592	3.97378	28.0735	0.0709795	52.3663	0.705552	0.0669531	0.0877693	0.352294	18.9908	2.12228	4.88233	0.68369	0.0964738	7.25479	2.54499	3.67166	8.24752	197.455	0.149082	0.408901	0
TCGA-C8-A131	1.12603	0	29.7667	0.447858	1.932	9.84812	7.33217	49.2268	4.5567	29.4808	0.120556	0.359547	0.0856967	0.230887	13.9717	0.878551	1.00199	0.326356	0	0.626234	0.910431	0.488165	4.11562	266.64	0.00469553	0.194228	0.147926
TCGA-A1-A0SB	0.709589	0	15.0682	0.268258	0.153264	0.146458	9.81392	0.755865	0	42.4359	1.94765	0.162599	0	4.98806	1.33617	8.24654	2.72485	0.760085	0.609159	15.7257	0.473676	4.11313	12.2703	79.9577	0.0186866	0.0536778	0.0981162
TCGA-A2-A04Q	6.53425	0	86.6105	1.8701	0.0659397	304.662	8.10788	111.921	0.0741633	29.1022	0.427576	0.22386	0.0733649	0.522394	3.58263	1.20859	1.25291	0.279393	0.0766089	0.817855	1.54454	0.799267	4.60344	111.885	0.0482381	1.86139	1.09754
TCGA-PL-A8LZ	0.827397	0	62.2235	1.92579	0.125159	57.3766	24.2093	40.477	0.112614	20.5873	0.289181	0.0354086	0.0928348	0.706969	4.16366	2.26446	0.868359	1.04455	0.0510209	0.0553793	2.25303	1.97318	6.41847	56.1584	0.0864729	0.958515	0.320496
TCGA-E9-A1N4	2.73973	0	29.2935	1.01751	0.0462151	21.4183	2.84692	4495.74	0.0959607	13.5016	0.268674	0.181034	0.0949277	0.73987	1.33561	2.84237	4.25133	1.15847	0.0573882	45.9693	0.0578268	2.77302	29.3391	34.2676	0.0390099	0.301806	0.300411
TCGA-AC-A2FM	2.16986	1	26.5658	0.452508	0.493737	7.20971	18.616	2.31726	0	24.0642	0.227844	0	27.8291	0.757693	0.722557	0.302451	2.57913	0.576619	0.0578121	0.211784	10.0818	4.63894	21.6907	29.6281	0.073007	0.344373	0.0403507
TCGA-BH-A208	4.81918	1	13.8656	0.522175	0.430264	16.2931	9.28841	5.87927	1.74213	41.6904	0.430741	0.049797	0.0979189	1.76416	4.22211	5.34926	30.6045	4.60476	0.0825163	0.944329	2.10282	1.19227	4.21094	220.218	0.092997	0.258917	0
TCGA-BH-A0E9	6.81918	0	19.9401	0.853316	0.13936	7.1018	17.3457	2.86415	0	43.9941	1.01709	0.227096	1.62496	2.20981	2.34562	2.30479	12.3621	0.63128	0.535833	37.8266	2.36481	3.25653	33.3113	185.214	0.289535	0.323307	0.171294
TCGA-BH-A18I	2.99452	0	46.5624	0.290521	0.187366	114.996	6.2699	22.2444	0.0337173	22.3457	0.642386	0.0848124	1.06549	0.764154	1.68463	2.33859	13.295	0.995969	0.128318	30.0591	0.371149	1.53386	18.4208	147.988	0.1127	0.440977	0.735681
TCGA-AO-A1KP	8.09041	0	30.5842	0.0999619	0.0774612	3.02563	2.5722	2.74796	0.0130682	14.3858	0.164542	0	0.377054	0.312758	0.817097	0.466146	5.25827	0.660151	0.0106572	0.720567	0.475653	4.63247	38.2711	69.0798	0.201875	0.0244164	0
TCGA-AR-A2LJ	5.10959	0	39.4127	1.49403	0.0438307	20.9213	10.2583	127.465	0	26.6376	1.23731	1.81352	0.23164	0.536948	3.11609	1.39899	16.1571	0.848379	0.172869	2.03454	6.55213	1.42196	7.50278	45.7537	0.188378	1.07763	0.126268
TCGA-Z7-A8R5	9.00548	0	51.9058	0.574082	0.0594122	2.30665	18.0679	31.9874	0.0458206	63.9785	3.65133	0.0432214	0.226637	1.49849	1.93286	1.6865	3.15579	0.617896	0.766024	0.667535	2.00463	0.560786	6.48787	115.98	0.0931348	0.456588	0.391212
TCGA-A2-A0T5	1.45479	0	22.6244	0.101563	0.195479	2.16888	22.0346	12.5209	0.128349	39.7573	0.730053	0.0538083	0.0940501	0.756301	0.427516	1.06975	4.27367	1.1966	0.236476	4.00532	2.71565	0.851339	16.6404	169.023	0.0579739	0.124343	0.0811729
TCGA-E9-A22D	3.41918	0	155.702	1.81851	0.0687212	269.627	1.6082	39.2632	0.0618333	14.3662	0.425124	0.0777676	0.348316	0.162558	1.85805	0.475718	0.642947	0.76324	0.0252127	71.4912	1.71154	3.02523	5.86788	31.6992	0.0111717	1.22267	1.31982
TCGA-AR-A250	6.23014	0	50.2955	0.881467	0.153281	66.2471	1.46616	136.874	0	28.6606	0.492129	0.0800579	0.0787113	0.680923	2.39891	1.753	3.0454	0.853843	0.0259553	3.62525	8.38521	2.60243	9.27772	152.68	0.0143759	0.247772	0.181158
TCGA-A8-A08T	9.33973	1	16.8329	0.438427	0.398742	2.0084	1.72672	41.4122	0.231615	22.6724	0.243774	0.205625	0.0786203	0.311248	3.37248	1.6128	2.70283	0.618255	0.0518505	1.58287	3.00822	1.79222	48.5033	169.18	0.110772	0.106065	0.193873
TCGA-A2-A0CX	4.73425	0	34.391	0.827886	0.229281	64.9287	1.8221	44.0485	0.751523	26.4351	0.502903	0.083399	0.194361	3.34832	5.98252	2.29575	3.69802	0.674993	0.0440627	2.88319	8.81951	10.5951	30.2274	249.676	0.0439293	0.224844	0.0419374
TCGA-OL-A5D8	2.66575	0	32.1679	0.151325	0.0257623	23.9881	2.19951	23.3289	0.0869255	23.5626	0.233296	0.0327978	0.143316	0.404252	1.08701	0.842037	0.798238	0.9973	0.0189036	1.08683	2.61072	0.318392	18.1876	383.752	0.113078	0.297751	0.0989548
TCGA-LL-A440	2.07945	0	16.9249	3.3753	0.0323123	6.69601	21.0043	118.587	0	42.4327	2.46268	4.91289	0.400596	1.26737	7.79076	4.92387	42.1002	7.04644	0.430163	0.820309	0.744853	2.16348	7.40782	24.8639	0.0911752	1.2649	0.106384
TCGA-BH-A18H	1.7863	0	55.0407	0.424228	0.0541669	157.583	4.23099	84.0762	0	31.043	0.335665	0.433461	0.327161	0.772569	1.14499	1.71657	0.358731	0.554402	0.08517	0.739565	1.01704	7.56615	26.3962	39.3475	0.118877	1.16428	0.416118
TCGA-A2-A0D4	2.10137	0	108.471	1.46371	0.0809978	2.11416	8.39207	5.02184	0.218639	41.32	0.127639	0.196415	2.71214	0.32987	1.8905	0.47332	1.31004	0.289711	0.0283018	199.039	1.03395	1.38422	15.2438	34.3979	0.0282161	0.22046	0
TCGA-GM-A5PV	1.12877	0	50.7838	0.1201	0.0624749	15.9831	9.0398	14.0668	0.118047	44.432	0.614648	0.159073	0.06951	0.940203	1.27831	0.439359	1.57226	0.180486	0.178784	71.8571	1.4024	6.47688	21.521	57.8241	0.196525	0.210055	0.143983
TCGA-E2-A152	5.46301	0	28.5974	0.456022	0.240184	5.95439	5.92699	102.563	0.463095	44.6172	0.288983	0.116487	0	1.64358	5.84392	0.839428	7.60708	0.343634	0.00419619	1.19844	23.0322	2.34863	36.4173	281.487	0.614973	0.182661	0.0439317
TCGA-A7-A0CG	2.85753	0	35.6046	1.87263	0.106552	52.0442	8.38475	12.8532	0	36.3985	0.403767	0.742509	0.174706	1.74145	1.11505	3.4436	23.5999	3.27262	0.127564	16.5958	4.90771	3.93458	31.9634	45.4648	0.209228	0.523235	0.818547
TCGA-E9-A22B	1.89589	0	50.811	0.343309	0.679077	7.16043	3.8227	14.0682	7.21285	23.1507	0.265945	0.0204622	0.456009	0.418874	0.910427	1.13982	3.95749	1.54623	0.0353812	0.608058	0.431385	3.66914	17.5431	53.9705	0.117581	0.131724	0.0926054
TCGA-BH-A0BM	5.13973	0	36.6939	0.178275	0.0518049	6.24747	9.93495	4.42464	0	38.7182	0.861038	0	0.249767	12.0303	3.33367	2.66924	14.9897	0.718371	0.54485	27.0984	0.651668	6.64053	20.5202	90.4484	0.126326	0.319329	0.0663288
TCGA-BH-A5J0	1.9589	0	67.9826	0.578292	0.161155	41.4985	5.13924	76.5767	0.052201	37.5517	0.934001	0.131306	0.243851	0.212951	8.49505	1.52734	8.20893	0.767253	0.0425703	1.52418	2.07195	3.41652	16.3787	125.011	0.202776	0.747739	0.198083
TCGA-EW-A1J1	1.57534	0	41.5445	0.994464	0.0122881	78.0449	3.16564	25.9157	0.331693	20.5556	0.119062	0	0.0820307	20.3029	0.677104	0.241657	0.499907	0.894584	0	75.424	0.14125	0.656141	47.8647	10.5929	0.0419501	0.196247	0.188798
TCGA-EW-A423	0.846575	0	37.7325	0.206895	0.209604	21.8506	3.36424	24.4634	0.462916	25.0278	0.826564	0	0.265008	0.3637	0.732412	1.32431	0.166758	0.500939	0.0209729	20.9646	2.52922	0.48458	9.97309	87.3743	0.439097	0.208217	0.146383
TCGA-A7-A13D	2.64384	0	21.1957	0.153912	1.15468	0.423225	14.7876	98.3904	11.0157	21.0136	0.422055	0.0536993	0	0.205143	33.2117	0.634579	0.324241	0.621462	0.332717	0.362189	5.70161	0.934827	11.7056	159.312	0.0231426	0.177274	0
TCGA-B6-A0RI	19.5233	0	32.8817	0.115408	0.162093	3.22001	5.61902	26.0727	0.43754	44.456	0.392285	0.0242777	0.106086	0.409482	11.5955	0.618794	1.23136	0.358094	0.0209893	2.22127	0.790998	4.17427	49.9239	141.751	0.00348762	0.108197	0.0732485
TCGA-E9-A5UP	1.2	0	45.4571	0.694524	0.00646008	0.659301	56.9839	35.8249	0	9.81043	0.0693342	0	0.876879	0.033197	10.7313	0.0335396	0.0122238	0.0223953	0	8.94611	0.403514	0.423762	10.5142	102.239	0.00945173	0.114031	0
TCGA-A8-A07O	0.832877	0	15.9298	0.491167	0.660763	2.93552	2.86317	212.886	0.0448706	8.51929	0.135666	0.0846505	0.221938	0.677273	7.70566	0.443287	0.0589763	0.0720339	0	6.22872	2.92567	0.614347	13.9758	81.148	0	7.5312	0.0319251
TCGA-A1-A0SN	3.27671	0	59.4423	0.306194	0.224377	53.582	2.36399	20.6164	0.12618	13.4475	0.374187	0.0238045	9.12238	0.917959	0.999691	0.42361	5.22747	0.534773	0.0137201	47.1405	1.38084	1.06211	12.4184	119.832	0.0649731	0.326124	0.574566
TCGA-BH-A0DZ	1.35616	0	51.4439	0.441561	0.140418	99.9127	2.95884	80.3788	0	25.4028	0.361068	0.0595886	0.260384	0.704399	28.0819	0.408697	7.62779	0.108176	0.0429311	2.36487	3.8601	2.43068	8.75118	165.187	0.0256807	0.0983579	0
TCGA-E9-A1R6	0.928767	0	21.7734	0.352656	0.0569325	4.68749	1.21942	37.1011	0.829864	22.1253	0.272422	0	0.0126687	0.434666	2.24425	0.983487	1.36814	0.473685	0	44.4881	0.922377	2.10003	17.9223	129.093	0.112452	0.138779	0.131209
TCGA-BH-A8FZ	1.5726	0	49.7094	1.92712	0.0941998	25.8889	15.7376	68.3008	0.050855	37.2738	1.08685	5.18078	0.111795	0.903602	5.54637	3.84734	5.16316	1.08129	0.258051	7.5557	34.0984	3.21499	9.22761	83.9655	0.229706	0.939606	0.771901
TCGA-A8-A06R	1.49863	0	55.4391	0.529994	11.6998	70.2858	2.02827	142.551	0	27.2605	0.537925	0	2.80871	0.479145	14.585	1.48428	1.15846	1.35885	0.0791605	1.99233	1.088	1.68457	7.00661	123.47	0.086813	0.340054	0
TCGA-EW-A2FS	4.39452	0	75.2315	0.360612	0.754562	15.7704	9.84278	12.7976	0.697534	30.735	0.62865	0	0.356513	0.586183	1.57726	2.60276	9.04588	1.40945	0.322345	0.511958	1.04917	0.754197	27.419	20.6291	0.215506	0.390977	0.397031
TCGA-AO-A12H	3.38082	0	31.0038	0.451227	0.0633757	0.830558	1.73718	21.2315	0	23.7721	0.109317	0	0	0.212685	1.46524	0.89737	4.68114	0.141239	0.0132866	232.037	0.865946	1.36638	19.6585	8.98106	0.105971	0.0152202	0.0347758
TCGA-A8-A0AB	1.41918	0	7.22468	0.216765	0.0811869	0.57721	1.89832	6.13699	0.909468	16.5395	0.119811	0	0.00903291	0.725634	0.938519	0.249073	1.78201	0.309597	0.0536152	0.145488	1.61643	2.84998	41.633	55.9565	0.0356353	0.0955391	0.0311845
TCGA-AQ-A04L	10.8411	0	23.0736	0.217994	0.163646	3.31726	1.43218	55.0274	0.256489	43.9092	0.283285	0	0.0469868	0.329401	13.59	0.523228	0.888999	0.195205	0	0.425695	5.26888	3.15918	12.4157	211.184	0.00772355	0.0798699	0.0405534
TCGA-BH-A1EW	4.6411	1	25.5056	4.6326	0.664526	16.6187	9.09004	5.62712	0	30.0846	0.431548	0.205984	3.18887	0.61934	1.62322	8.07025	15.8653	3.35208	0.131442	98.673	0.924907	2.56272	64.0391	60.0487	0.190226	0.451715	0.133174
TCGA-S3-AA0Z	1.4	0	20.8732	1.36324	0.0793385	48.807	14.9037	38.3171	0.0285546	33.2214	0.357164	0.161609	0.0470787	0.427118	0.904922	0.833809	0.320265	0.177251	0.0232865	0.213264	1.98572	0.598376	1.17401	209.688	0.00386933	0.480157	1.58468
TCGA-BH-A0W5	3.52877	0	33.7745	0.388504	0.210701	96.1313	5.40973	61.6213	0.058333	26.5252	0.802117	0.192584	1.3705	1.1343	2.09844	1.42031	3.13839	0.518175	0.273533	17.8463	0.759284	1.71033	31.7017	130.69	0.110663	0.817412	1.45262
TCGA-C8-A8HP	1.08493	0	37.3865	1.68216	0.215568	76.6205	19.2639	49.6619	1.04739	55.7999	0.875321	0.439101	4.35553	0.212056	4.3061	1.34303	1.41132	0.448387	0.0506166	0.0643834	11.7762	0.483649	10.8077	221.526	0.0756951	1.11617	0.132482
TCGA-AC-A3TM	2.08767	0	71.9841	0.945252	0.0496308	5.79084	8.69615	16.597	0.133969	34.7438	1.62854	0	0.0414147	0.478204	3.18421	0.395297	2.78213	0.666717	0.127462	0.188378	2.06268	0.36272	9.72841	138.546	0.0499226	0.224232	0
TCGA-A2-A4S3	1.82466	0	48.1429	0.404083	0.901391	54.5532	1.49467	48.6869	3.19912	16.332	0.68676	0	1.72721	0.214447	1.81386	0.720889	2.64528	0.424364	0.0122484	0.25343	6.2179	2.65015	30.4911	287.287	0.0366339	0.778716	0.128234
TCGA-E2-A1IO	5.08219	0	22.1557	0.362793	0.0767063	58.8769	7.804	20.0155	0.0147896	26.0212	0.570896	0.0558026	0.170688	1.5204	1.34909	2.09467	19.1745	0.804088	0.160813	3.19374	0.242416	1.89861	24.7207	126.841	0.220449	0.465148	0.925995
TCGA-A2-A3XW	4.12329	0	48.9175	1.11163	0.0811689	1.6535	8.77503	55.859	0.167547	47.6243	0.862621	0.267457	0.0743721	0.466181	14.3506	0.509303	2.63358	0.226215	0.154153	0.335119	6.04239	1.48657	1.39055	309.807	0.178137	0.517722	0
TCGA-AC-A23E	1.91233	0	21.9388	2.58371	0.338043	2.65276	1.19947	206.337	0.252857	28.2142	0.387947	0.0207403	0.0453143	0.819232	9.5811	6.01104	58.1846	2.84268	0.0448275	1.65839	0.747295	1.13641	32.0202	138.358	0.0178767	0.0821622	0.031288
TCGA-A8-A08X	3.58356	0	30.7104	0.431668	2.18263	104.944	3.6168	31.934	0.58916	20.449	0.502492	0	0.0539646	0.427279	4.81261	1.25146	0.512423	0.411023	0.17795	0.289726	2.78767	2.13262	5.22404	375.161	0.0177411	0.38731	0.372607
TCGA-E2-A154	1.61918	0	21.1949	0.322639	0.0768054	1.35634	3.07994	8.59506	1.99029	21.7373	0.40873	0	0.478544	0.301653	1.89116	1.33041	4.44714	0.754411	0.0112715	18.8562	0.444765	0.788589	32.6305	114.794	0.0224748	0.090383	0
TCGA-B6-A0RE	21.3068	0	24.1034	0.103189	0.944947	5.53759	16.8456	22.1994	0.281673	39.2172	0.578126	0.088565	0.129	0.0957557	5.27414	0.342025	0.340055	0.321557	0.212691	0.519436	1.52765	0.818429	9.38397	293.424	0.00848189	0.0974578	0.0445351
TCGA-LL-A8F5	1.63288	0	83.472	0.605524	0.288176	20.2626	5.26908	309.877	0.113836	43.0531	0.0974392	0.0357927	0.0782016	0.31991	49.7502	0.427948	0.857829	0.170565	0.134093	0.150446	3.09608	1.5636	1.20293	125.876	0.0308509	0.32494	0.107991
TCGA-A2-A0T3	4.15342	0	37.599	0.219407	1.22768	6.7369	3.63437	114.74	0	45.2689	0.684598	0.0759328	0.0442403	0.530899	0.781416	0.734275	2.5017	0.384821	0.127648	1.56614	0.362204	1.38213	48.6996	50.5603	0.0945373	0.229782	0.076366
TCGA-B6-A0IQ	11.7397	0	26.7624	0.320599	0.265122	25.7548	9.56194	22.4091	0.443021	27.1843	1.15551	0	0.168558	0.376902	3.43453	0.125134	0.0716665	0.111849	0.614495	0.0251378	3.14064	2.57448	5.36646	206.075	7.23156	0.477537	0.290959
TCGA-B6-A402	6.24932	0	22.6804	0.225957	0.211574	3.74776	4.1838	82.8784	0.105203	19.6623	3.57047	0.056706	0	1.38969	4.1514	0.890851	0.884962	0.373167	0.0408543	2.43893	3.73858	0.26201	3.28443	483.763	0.00407306	0.12636	0
TCGA-HN-A2OB	5.1589	0	17.8024	0.874472	0.0730289	5.23776	16.5029	10.6888	0.0179207	46.9535	0.86099	0.270466	0.0590926	2.19807	2.53263	2.20598	19.4779	0.851573	0.297161	0.581639	3.94818	6.36521	27.9509	82.9862	0.679944	0.195316	0.204007
TCGA-AC-A3YI	1.93699	0	26.1837	1.12786	0.0636469	4.00606	15.938	60.3722	0.0190892	84.8373	2.29599	0.324115	0.188837	1.29529	7.19407	2.57012	16.0644	2.517	0.529291	5.22054	2.32367	1.05553	10.8506	172.017	0.191417	1.09375	0.108655
TCGA-A2-A25E	8.77808	0	39.3024	0.706578	0.0691226	11.3744	1.8477	3.47318	0.0133274	18.9591	0.163388	0.0502855	1.4722	0.378766	2.47707	1.94583	2.58785	0.365148	0.07608	195.179	0.89307	4.86749	16.048	42.5132	0.0252833	0.174304	0.189646
TCGA-EW-A1OZ	3.36712	0	64.6075	0.304834	0.241995	7.12428	1.24043	53.4308	1.16826	24.321	0.160248	0.0947949	0.0103556	0.220357	8.62909	0.986229	1.48819	0.419465	0.0204887	0.291886	24.8143	6.55672	13.7966	163.524	0.0204267	0.293381	0
TCGA-C8-A1HL	0.868493	0	73.9619	0.550235	0.127552	4.74934	2.96413	45.4134	0.58734	27.0589	0.177833	0.0764169	3.02196	0.567333	1.02347	1.15093	7.16254	0.676285	0.0275276	2.28575	0.659054	0.567075	6.69218	18.44	0.164665	0.126135	0.230559
TCGA-AC-A2BK	6.08767	0	13.3368	0.221863	0.779028	10.4242	3.52255	0.917745	0.116019	25.29	0.0264287	0.0547187	0	0.0690217	0.3478	0.109039	0.0304982	0.130377	0.00394225	1.98974	3.96412	0.296243	12.47	34.1089	0.00393032	2.75475	0.123819
TCGA-E2-A15K	0.753425	0	73.948	0.813004	0.0504698	38.4576	8.25761	39.3216	0.374643	28.7744	0.265196	0.0321264	0.294803	0.338086	1.64089	0.530016	1.99951	0.76547	0.0138875	74.1316	0.476155	0.926627	5.71917	106.614	0.00923027	0.408319	0.436181
TCGA-BH-A0DK	1.1589	0	61.1618	1.34768	0.203465	164.41	7.27792	46.0258	0.249643	30.5004	0.424614	0.156988	0.0411593	1.32619	5.80884	2.0807	3.2258	1.06159	0.122151	0.116627	1.35193	4.76834	6.05496	94.6792	0.198459	0.870666	1.13676
TCGA-BH-A2L8	1.67671	0	75.3599	1.7757	0.0552994	112.944	3.20786	24.1808	3.8064	31.0219	0.489648	0.309766	0.135358	0.318678	2.65932	1.67826	5.35745	7.36795	0.0689809	9.6675	4.1054	1.69019	21.3172	87.8275	0.206316	0.697234	0.849637
TCGA-EW-A1IY	0.706849	0	53.5934	0.496585	0.942405	306.363	5.84903	7.68358	0.0560319	20.9759	0.246923	0.105707	0.110857	1.11699	1.72771	1.66947	2.54521	0.470148	0.149268	48.0354	0.329549	1.74252	24.3599	64.6623	0.0303707	0.261722	1.02057
TCGA-GM-A3NW	9.20822	0	34.1005	0.249108	0.00564318	9.07898	7.40325	2.29985	0.0304654	36.9946	0.593048	0.0287372	0.0753437	0.339704	1.42212	0.306302	4.08435	0.612984	0.0952382	62.6311	17.3637	3.84393	47.0826	32.029	0.16513	0.218197	0.173407
TCGA-D8-A141	1.71507	0	51.0008	0.706669	0.324388	132.697	1.9588	129.246	0.0392071	32.5699	0.883381	0.172587	0.420171	1.03074	2.77046	2.04751	3.99433	1.56655	0.0639473	2.39561	3.8401	1.61329	36.0835	251.052	0.0460443	1.15171	0.74388
TCGA-AQ-A1H3	2.70959	0	22.5597	0.471264	1.22862	14.5303	10.9622	10.9277	0.0116776	30.2141	0.336626	0.0881213	0.269544	0.819374	1.82536	2.53192	9.48748	1.23479	0.0984059	2.36882	1.17378	2.74939	28.5169	127.053	0.215205	0.381818	0.232638
TCGA-AC-A3EH	0.539726	1	18.3404	0.242719	0.12913	8.10862	6.57338	58.2538	0.139425	26.1115	0.318761	0	0.0919494	0.375392	2.33465	0.273044	4.96011	0.949034	0.0341106	1.88208	12.2298	1.28163	30.7038	122.023	0.0302288	0.108541	0
TCGA-LL-A5YM	1.07945	0	77.4186	0.364041	0.0269106	1.75124	3.13012	134.386	0.653762	31.0826	0.367047	0	0.374262	0.138288	3.25085	0.371516	1.87769	0.279875	0.00493655	150.44	0.0612832	0.626794	2.5157	43.0998	0.00984322	0.254474	0
TCGA-A2-A0CY	4.58356	0	10.3471	0.0741195	6.8122	0.119376	4.21559	62.9483	2.1251	22.3828	1.1784	0.198798	0.0434343	0.121799	32.7255	0.340872	0.0492456	0.037593	0.167097	12.5437	2.50194	2.17111	4.55088	126.622	0.0380779	0.0875039	0
TCGA-C8-A274	1.39178	0	29.9643	0.104707	1.01263	9.03422	0.839968	2.741	0.748567	28.4128	0.375804	0	0.0467493	0.234428	0.718873	0.353005	1.21644	0.063121	0	94.7252	0.803767	0.139809	19.7113	195.195	0.0368857	0.0459139	0.0645575
TCGA-AN-A0FK	0.583562	0	27.5232	0.307296	0.0809255	3.76144	3.00442	34.6353	0	21.4116	0.318468	0	0.228097	0.35447	0.785817	0.275008	1.59763	0.24314	0.00395871	44.5076	0.993413	6.15731	17.5655	32.4171	0.0473608	0.0906967	0
TCGA-E2-A15A	1.94521	0	46.5589	1.41336	0.311096	152.571	3.85752	11.4372	0.919721	20.249	0.419571	0.352049	3.9887	0.203004	0.382459	1.53358	0.233594	3.57211	0.028987	0.00737419	0.8193	0.936551	40.6229	98.0722	0.0216745	0.431672	1.40358
TCGA-E2-A1B6	2.37534	0	90.4313	0.698792	0.408373	409.141	12.6608	74.0183	0.148212	31.6209	1.33361	0.0699022	0.32836	0.287195	1.58285	1.85295	0.451296	0.261728	0.123386	0.128118	0.654224	0.402913	0.454065	45.1601	0.0150627	1.50284	1.76631
TCGA-AO-A0J4	4.34795	0	26.8002	0.579437	1.60576	128.296	10.8782	40.6584	0.0295531	41.3611	1.03797	0.223014	0.0974499	0.767566	8.77504	1.409	0.33837	0.413287	0.0133893	2.03827	1.21576	0.281027	2.32341	181.594	0.00800927	0.647259	1.06536
TCGA-E2-A1IE	6.47123	0	15.1047	0.121774	0.0155485	2.42484	2.37514	6.02302	0	19.357	0.206859	0	0.0605478	0.507939	0.754909	0.343082	2.37574	1.06906	0.022818	172.138	1.72236	1.82369	24.3317	46.4549	0.0597161	0.101288	0.0298615
TCGA-E2-A1B5	2.69589	0	63.2663	0.648649	0.745397	359.412	7.18373	28.4543	0.0319374	18.0616	0.664031	0.361509	0.342264	0.657948	3.72025	2.7168	2.13805	1.42876	0.243089	48.4832	0.238648	20.2636	10.3318	15.3044	0.186092	1.09895	1.31795
TCGA-B6-A0RO	13.5041	0	52.6239	0.062607	0.0509084	1.72479	2.85539	1.28855	2.4985	25.6805	0.142805	0	5.60231	0.400905	0.4387	0.456532	1.61132	0.0641764	0.156212	51.353	1.76459	0.395981	5.21947	68.2167	0.0744839	0.0972532	0
TCGA-D8-A147	1.6	0	23.1753	1.06882	7.45323	14.9734	8.59928	46.1922	1.35072	26.8907	0.541768	0	0.0234417	0.361545	2.41732	1.5364	0.757476	0.24347	0.363308	4.5124	1.83354	0.338008	3.99858	107.18	0.00385328	0.703966	0.323713
TCGA-A7-A3IY	0.945205	0	46.1497	0.698517	0.137882	7.19405	7.32315	383.301	0.0286296	33.0746	2.74388	1.59333	0	1.85311	1.75943	2.20514	1.66073	1.29917	0.225694	41.8119	0.110416	1.62087	5.25755	35.9946	0.0737105	0.36998	0
TCGA-D8-A27I	1.20274	0	17.1472	2.61101	0.103545	19.1661	12.7241	12.401	0.174688	38.1593	0.688786	0.197734	0.316813	2.79192	4.24428	2.10148	23.2828	4.73629	0.205774	0.551938	1.24357	7.37056	27.6545	62.7487	0.14834	0.533092	0.397724
TCGA-A8-A0AD	3.16986	0	20.3516	0.119497	0.328958	2.3942	5.54801	14.9624	0.0181217	17.4526	0.321238	0	0.0746941	1.09411	11.3927	0.640065	10.8422	0.488745	0.00985222	48.9678	1.21433	2.06468	51.6124	150.26	0.0049112	0.107217	0
TCGA-B6-A0I1	6.46849	1	21.6384	0.0776154	1.16734	2.02093	39.1961	26.8997	0.0490431	24.6578	1.46859	0.138783	0.0808586	0.261756	18.0941	0.102904	0.0730551	0.0472394	0.0199975	0.0293932	2.03921	0.783747	7.09984	237.178	0	1.4241	0
TCGA-BH-A0HU	1.07397	0	56.7146	0.692741	0.228039	10.0996	10.2932	11.3896	3.55651	21.8448	0.262877	0.0258059	0.83445	0.193447	1.14232	0.342027	0.460263	0.28694	0.0334657	0.557479	1.68158	0.693736	17.7868	97.5884	0.00370715	0.272612	0.272507
TCGA-AC-A5XS	1.61096	0	95.6101	1.35395	0.158471	20.328	5.17278	10.6478	1.94438	19.9543	0.766659	0.330134	0.0641148	0.245891	3.64718	0.89755	7.5987	1.44003	0.0634261	9.36568	1.69662	1.16758	13.6921	43.3134	0.258206	0.405666	0.110672
TCGA-A2-A0ES	6	0	21.0844	2.14579	0.0395068	15.9014	13.3878	5.35175	0.350392	67.6989	1.3099	0.0574811	0.0125587	2.03846	2.54446	2.36013	38.4186	0.789144	0.617049	4.15229	2.32081	4.31116	23.6989	36.2452	0.243595	0.322589	0.13007
TCGA-A2-A0SU	4.55342	0	25.4459	0.512311	0.0315592	20.5339	6.04981	18.6433	0.170376	26.6494	0.307667	0.160712	0.070226	0.887335	1.07988	7.62648	5.92984	1.48793	0.208415	211.156	0.381934	5.19648	21.5899	46.4986	0.133905	0.265273	0.33942
TCGA-A2-A4S0	1.93425	0	21.9722	0.293914	0.0247685	2.01657	2.34307	1.59909	0.423433	33.3726	0.409825	0	0	32.5412	0.591733	0.498787	0.499913	373.094	0.0121162	190.516	0.102066	0.231544	7.95165	15.8171	0.0362386	0.0763373	0
TCGA-A8-A08Z	3.33425	0	20.4303	0.809463	0.746095	4.52806	1.26828	40.6734	0.246605	42.6112	0.547006	0.0258463	0.33882	0.514183	6.11366	4.39822	2.5114	1.34897	0.0186211	1.46283	0.201444	0.793738	50.9863	151.385	0.0594073	0.179181	0.467887
TCGA-B6-A0RL	6.76438	1	31.1065	0.0466841	0.0100875	0.127242	0.519146	9.24661	0.0136147	20.7362	0.0586442	0	0.85298	0.0333241	1.24191	0.0595143	0.0715784	0.0291421	0	80.229	0.938574	0.853509	29.0811	68.1727	0.029518	0.038156	0
TCGA-A2-A0CK	11.3945	0	28.482	0.328377	0.0658874	14.63	11.2506	2.77947	0.113178	26.2508	0.70715	0.0305022	0.026657	0.69695	2.10494	1.31459	5.77459	1.13514	0.294472	106.377	0.970417	2.07559	12.4422	37.8962	0.302344	0.402779	0.368114
TCGA-AC-A6IV	1.55616	0	28.3576	2.39987	0.111296	15.084	11.0267	36.0697	0.071529	21.8309	1.83679	0.539771	0.495313	1.13412	4.22731	3.85469	8.07777	2.40685	0.174997	10.7636	1.01381	17.0323	5.19198	111.867	0.174467	0.815223	1.05856
TCGA-A7-A26I	1.81096	0	11.2931	0.967632	4.31099	3.16718	28.0485	36.9724	0.118339	40.4555	1.37891	0	0.0325182	1.36245	3.7165	1.88298	3.42882	0.979445	0.193013	0.843825	0.237708	1.84774	21.0663	128.986	0.128286	0.307087	0.112263
TCGA-D8-A1X8	2.14521	0	33.3008	1.15858	0.0253466	9.21952	4.27979	1.04322	0	27.5966	0.199494	0.0258149	0.157924	3.21719	1.35955	1.87104	16.0285	1.57579	0.141349	132.091	1.07856	2.55664	20.4335	34.1905	0.203965	0.268446	0.506262
TCGA-A2-A3Y0	3.19726	0	60.8172	0.83349	0.857847	50.5168	18.2724	32.4922	12.6398	9.18485	0.574379	2.48593	0.137103	0.15483	18.9622	0.058161	0.0448403	0.191689	0.0312992	0.0283108	4.10448	0.603769	2.72881	330.711	0.00346716	0.912291	0.291276
TCGA-A7-A26F	2.02192	0	20.1421	4.08271	1.17096	3.03107	28.3947	20.0115	0.46482	18.9116	0.793172	3.46378	1.18786	1.10296	18.3535	1.73117	3.2828	0.397978	0	1.89865	0.324922	0.785793	16.752	114.177	0.195257	0.825037	0.529145
TCGA-E9-A1RI	2.96986	0	37.2374	0.158601	0.251195	9.50563	3.09337	29.3051	0	22.3215	0.648567	0	0.0527324	1.11513	0.59172	3.42259	37.5048	0.947499	0.100854	70.3601	3.20406	3.28246	47.7525	115.852	0.0242704	0.123499	0.182049
TCGA-EW-A1J3	1.38082	0	29.9884	0.25994	0.0946533	12.1255	4.3765	4.66204	0.109499	23.1768	0.302347	0.0229529	0.511515	0.418571	1.16193	0.327616	1.95308	0.463558	0.0793757	76.8923	1.54259	2.05895	40.1014	32.6769	0.22092	0.0644069	0.103877
TCGA-E2-A15C	1.90137	0	24.8832	0.196389	0.208406	12.16	3.47548	11.9216	0.0330914	16.1588	0.438581	0.0312142	0.231874	0.591725	1.38173	1.56226	4.15804	0.849983	0.152922	1.20217	1.66708	1.10719	41.2174	121.394	0.0269046	0.118502	0.188354
TCGA-B6-A0I5	23.4411	0	69.7484	0.201185	0.208562	4.05031	9.06633	24.5503	0.217925	65.2826	0.535539	0	0.419182	0.23954	3.0176	0.657311	2.1578	0.412046	0.0740498	3.4394	3.19992	0.17589	7.29729	149.994	0.0196868	0.26579	0.051684
TCGA-EW-A1OX	2.49589	0	49.1437	0.0701129	0.754974	0.188204	1.19131	8.07958	0	16.6189	0.0528451	0.0334315	0	0.378326	2.31468	0.0619715	0.322979	0.773805	0.00481719	22.6304	0.401524	3.47948	28.7393	1.70411	0.00960522	0.0110365	0
TCGA-D8-A1JU	1.22466	0	30.9847	5.80614	0.125459	13.939	7.41183	3.40618	0.46408	31.9502	0.849884	0.473249	0.041359	4.06097	2.64277	3.69105	84.1253	1.91155	0.225031	1.65843	2.25844	8.09942	30.6652	76.0485	0.435102	0.304649	0.142785
TCGA-A2-A4RX	2.03288	0	18.845	2.11627	2.15021	27.8683	8.86368	86.994	0.0975476	58.2363	2.05241	0.828127	1.20622	0.696394	41.7336	21.5296	3.24806	2.02536	0.875058	1.05684	0.646614	1.73067	1.99666	242.622	0.0462641	0.463234	0.0694043
TCGA-BH-A1ET	6.90411	1	26.6594	0.21718	0.0670403	18.0966	2.72824	1.14969	0	13.3676	0.22635	0.0170697	0.126802	1.44323	0.534739	1.13436	9.65991	1.10007	0.0614901	0.418812	1.20609	1.30495	30.7508	57.1805	0.0735648	0.140878	0.206005
TCGA-A2-A0CP	7.70685	0	41.3034	0.149362	0.209782	5.42264	7.07272	6.46627	0.188756	54.9466	1.04368	0.0445122	0.155604	0.795686	6.89126	1.36557	11.8589	1.08078	0.179587	1.15739	3.42376	1.83647	12.5021	153.432	0.0895218	0.29389	0
TCGA-AR-A255	4.90959	0	36.1273	0.805966	0.081198	34.1608	4.72299	17.455	0.244964	23.7167	0.269132	0.048646	1.70054	3.16451	1.48527	0.937815	8.38709	0.717524	0.161218	0.494537	1.01623	8.50716	47.227	117.199	0.16073	0.337243	0.256849
TCGA-A2-A0CV	8.24932	0	30.8293	0.323638	0.0343061	17.4716	15.9052	3.91638	0.0115754	69.9777	0.592568	0.131025	0.133592	3.12918	3.46014	2.95098	12.573	1.25371	0.311513	0.271097	0.128348	0.923388	11.0962	97.1045	0.159991	0.169413	0.42826
TCGA-D8-A1XB	1.51233	0	17.4476	0.712278	0.489855	3.56023	3.49735	10.3564	0.0558707	34.3362	0.601648	0	0.0307051	1.26876	2.68779	1.2993	7.00401	0.494309	0.0759382	2.64791	2.48247	5.34239	54.3715	189.77	0.105992	0.139183	0
TCGA-BH-A0B5	5.85205	0	38.5368	0.501921	0.0484323	30.768	4.04696	29.3361	0.522935	26.6668	0.599225	0.438463	0.17962	1.59601	2.09642	1.02867	6.11466	0.391769	0.0947683	0.500925	0.486694	1.72663	31.7603	145.401	0.0747978	0.253307	0.206702
TCGA-E9-A1N8	2.84658	0	13.8444	0.538501	1.1345	8.57483	8.3206	19.5782	0.134822	15.5203	1.28272	0.0726707	0	1.07642	5.31191	0.323301	0.222772	0.404019	0.25131	8.52075	0.807805	1.04463	35.195	32.9892	0.0417582	0.251898	0
TCGA-A2-A0T0	1.46027	0	25.558	1.32662	0.156856	30.376	3.436	40.8911	0.975109	10.1465	0.463384	0.0242051	0.0423076	0.345449	48.2049	0.148067	0.0314791	0.38998	0.115096	0.189285	3.37721	0.515141	4.94933	407.03	0.0104316	0.175795	0.0730297
TCGA-LQ-A4E4	2.32603	0	24.0505	1.41864	0.414129	2.06083	4.54197	2.74305	0.0210918	24.2701	0.992376	0	0	0.510519	1.48136	1.17277	4.51688	0.388262	0.0630684	0.108907	3.74694	1.16626	7.19219	46.1924	0.525885	0.334963	0
TCGA-OL-A66L	3.56438	0	85.0237	2.01075	0.0192119	5.14046	9.00711	15.9178	0.0864314	51.3171	0.947925	0.163057	0.114001	0.213905	4.98219	1.01558	8.85188	1.26544	0.0751844	36.3119	2.74172	1.31808	6.39495	48.6435	0.178022	0.656712	0.0491961
TCGA-E2-A1IG	5.86301	0	26.8967	0.0833596	0.643941	3.04094	9.59544	16.2595	0	38.6709	0.827253	0.0298109	5.91399	0.425452	3.45805	1.13836	2.27632	1.37324	0.0987963	0.84798	0.765594	0.403484	57.5906	135.507	0.0214124	0.103333	0.269828
TCGA-E2-A1B1	7.26849	0	46.1963	1.39414	0.259686	159.086	5.40585	57.8932	0.1128	32.0977	0.503232	0.623209	0.126198	1.65878	2.2463	4.32509	28.9207	2.71457	0.286919	11.6875	9.94565	3.78121	11.2502	75.9884	0.0502227	0.920793	0.458608
TCGA-AC-A23G	6.1589	0	18.6049	1.10915	0.339525	6.58439	15.8217	93.1208	0.0269554	35.089	1.57639	2.39007	0.266652	1.37454	3.62475	4.73681	22.9108	3.21954	0.139221	1.82928	0.142943	0.944604	16.9471	208.749	0.0803578	0.973682	0.306856
TCGA-BH-A1FE	6.2274	1	16.434	6.41235	4.46699	0.978057	13.1795	5.52215	5.69722	74.8062	3.42203	0.294468	0.0214455	2.87777	57.0472	5.6814	127.083	5.44035	0.0636455	8.39063	6.43371	2.89526	8.91361	3.25975	0.652154	0.891097	0.0370185
TCGA-BH-A0E1	1.30685	0	28.4532	0.383516	0.16574	1.43222	5.6313	361.857	0.0639121	21.9223	0.378533	0.150717	0.131717	23.6369	0.971662	0.88564	2.75532	1.01235	0.0477774	55.2472	0.227233	0.993229	11.3126	43.5188	0.0303118	0.114437	0
TCGA-D8-A1XD	1.43014	0	17.7313	0.343129	0.15395	1.98029	3.05847	25.7485	0.0542035	30.8738	0.323277	0	0.163839	0.390645	2.34451	0.669755	7.31429	0.665194	0.0540263	1.44938	5.59199	9.92686	34.2194	135.581	0.0832424	0.0900201	0
TCGA-GM-A5PX	1.50959	0	36.7616	0.163502	0.242399	3.80371	12.5091	10.2787	0.0516562	41.3711	1.07544	0.227388	0.12775	1.19413	2.28595	2.16775	20.7728	0.486507	0.149781	4.38194	2.05448	1.75562	18.9478	183.561	0.116662	0.428948	0.147012
TCGA-A2-A0ER	6.2	0	23.5645	0.271432	0.0207191	3.75391	2.22381	3.91265	0.0335564	23.0895	0.0815364	0.211019	0.0829879	0.517145	0.59878	0.895764	2.38365	0.426175	0.0395279	130.756	1.49099	3.72278	37.2668	27.9266	0.0363768	0.11146	0
TCGA-GM-A2DI	7.09589	0	48.5052	1.53731	0.0627671	254.32	6.57256	53.6092	0.440513	26.7017	0.477176	0.127854	0.111736	1.05058	1.71238	2.29891	8.21874	1.33459	0.119747	0.256203	1.38038	3.60416	28.0415	49.2514	0.0367337	1.22402	2.12162
TCGA-E2-A10F	2.40548	0	36.8852	0.758555	0.181229	26.0024	3.76732	21.2661	0.0741201	40.9656	0.555034	0.0838987	0.0611019	1.60255	2.36798	2.95751	4.54111	1.62461	0.0523861	1.32312	0.775393	1.74118	45.743	190.095	0.120525	0.290817	0.928151
TCGA-BH-A0BG	5.12603	0	46.6464	0.330927	0.227928	133.375	4.33681	23.2873	0.205083	36.8868	0.291795	0.0682761	0.179007	0.329728	5.55899	0.765704	0.405915	0.170427	0.0426314	4.30029	1.17187	0.911357	2.74029	41.728	0.00326941	0.450791	0.48066
TCGA-GM-A2DF	5.90411	0	28.2309	1.38977	0.519208	37.7805	17.4436	79.7801	0.0177406	24.7108	0.993411	0.937116	0.248619	0.185754	3.09218	1.8674	0.727507	0.349357	0.0289351	0.925848	1.76609	0.612315	1.22564	287.94	0.0192317	1.23745	0.302934
TCGA-BH-A18L	2.22192	1	31.6864	0.645896	0.0226793	6.89179	2.94155	0.780915	0.379555	18.3029	0.0973643	0.0461967	0.898301	0.571067	0.833708	0.306143	0.480635	1.35755	0.0266262	216.492	0.32464	7.61528	34.5061	317.038	0.0398185	0.0648151	0.0696904
TCGA-D8-A1JJ	1.67397	0	31.0868	0.520885	2.54506	11.2416	0.319199	86.7844	1.05323	42.7904	0.420358	0	0.0986637	0.296203	6.51461	2.07599	0.813813	1.16308	0.0715761	0.576057	1.02126	1.2182	23.7719	145.382	0.00324361	0.163986	0.0681238
TCGA-A7-A4SA	1.24384	0	57.2683	0.340216	0.0754484	66.7149	6.39918	7.22768	1.53876	24.8337	1.10218	0	5.01801	1.18776	1.47302	0.870478	5.11569	0.339057	0.0922696	12.8903	0.283635	2.43474	16.8111	46.5765	0.104256	0.62714	0.386404
TCGA-C8-A1HO	1.0274	0	62.2551	0.369259	0.49527	5.80793	1.7819	12.9398	0	13.8055	0.0710417	0.0713803	0.0935729	22.8663	0.388889	1.31876	4.11109	1.28502	0.0685687	93.8281	7.29924	1.12603	28.8874	18.6416	0.0307625	0.0628381	0.107681
TCGA-BH-A0DT	6.58356	0	32.0022	0.569536	0.0481157	30.2635	10.0553	18.2907	0	39.8865	0.505653	0	0.0535339	1.07954	1.63389	1.64647	8.06883	1.32748	0.225075	0.562852	0.723965	1.61815	23.4243	111.703	0.118797	0.343774	0.277224
TCGA-B6-A40B	8.63562	0	40.7472	0.250837	0.143704	1.57877	2.38568	47.7729	2.45253	33.9762	0.653002	0.0236062	0.0309456	1.24041	1.55403	0.875172	3.61824	0.449968	0.0510219	92.5568	3.69781	1.22514	16.2073	196.03	0.101735	0.300029	0.0712227
TCGA-AC-A2QJ	1.22192	1	58.9164	17.4293	0.0626664	1.56787	10.2803	12135.7	2.27592	23.2673	4.30044	0.232088	0.0126769	0.244659	11.189	0.150577	2.97522	2.51479	0.100326	0.0992543	2.3686	0.278923	0.195275	63.3489	0	0.368723	0.131294
TCGA-AR-A0U4	7.16438	0	97.0794	0.877916	4.47115	75.3209	7.05869	341.859	0.130241	13.2105	0.266118	0.109203	0.0238591	0.468341	11.0809	1.13866	0.385482	0.179658	0.0472056	0.0507044	1.99874	4.57937	11.6683	17.8613	0	0.594831	0.164739
TCGA-B6-A0IG	12.2082	1	58.2653	0.129808	0.0737955	21.9222	5.21185	28.265	0.14061	24.3186	0.209654	0.0442112	1.89325	0.348945	1.4151	0.440501	0.891206	0.34612	0.0382227	0.114524	2.55045	0.658228	3.86866	122.453	0.0285803	0.127707	0.100043
TCGA-BH-A0AW	1.70411	0	56.7729	0.720711	0.258771	191.107	6.15385	42.8109	0.225987	60.4976	0.306322	0.0387577	0.0846796	0.947042	1.90041	2.71214	3.25472	1.19612	0.0223386	0.102292	48.1142	1.91019	8.9849	212.834	0.0890841	1.28588	1.40324
TCGA-AO-A0JC	4.23836	0	74.6538	5.65386	0.185268	479.308	5.08567	88.4458	0.655298	12.4409	0.848509	0.585592	11.9982	1.43277	6.28475	7.25178	2.39351	1.71272	0.154695	11.0095	0.382418	1.87366	2.79776	16.7115	0.0701029	2.08353	5.20224
TCGA-AR-A24K	4.2411	0	22.1947	0.137591	0.541098	1.55614	1.39505	4.6267	0	12.3959	0.167079	0	0.286681	0.335751	1.22123	0.466188	2.24682	0.158801	0.0126045	0.534423	0.405156	1.03903	49.3371	54.5504	0.0251327	0.0324874	0.0659809
TCGA-A8-A0A2	1.5863	0	19.5979	0.316264	0.089694	24.6849	2.34804	2.24049	0.0576458	20.4655	0.343807	0.0217503	0.399177	0.631803	0.350558	0.501962	9.57297	0.231974	0.0501446	41.8586	0.94487	1.62623	41.428	83.3343	0.203096	0.172327	0.0328116
TCGA-AR-A24W	4.24658	0	16.3028	0.560782	0.273483	1.05999	18.7347	0.323702	0.0147643	64.6185	0.748478	0.0557071	0.182567	1.91532	6.70227	4.34223	20.3423	0.891201	0.593992	31.2511	1.21357	6.14887	29.3249	38.4155	0.300098	0.22528	0
TCGA-E9-A1ND	2.29589	0	99.5035	2.6112	0.402012	131.31	15.8196	30.5364	0.133265	10.1737	0.261782	0.790146	0.894562	0.08543	14.969	0.459378	0.0533815	0.374903	0.0569267	0.0561724	0.720464	0.154215	4.1605	96.3021	0.0412759	1.29237	0.325086
TCGA-AR-A2LK	4.51781	1	16.8339	0.199231	0.27516	5.34797	2.49172	11.2535	0.0755331	10.9567	0.285727	0.047499	7.44087	0.38859	0.765558	0.777026	0.736863	0.253296	0.0171105	12.1485	0.676686	3.64673	35.3569	66.0851	0.0579996	0.188166	0.107482
TCGA-BH-A0GY	2.52877	0	37.0853	0.597014	0.0798589	24.4583	2.78743	55.5146	1.56284	20.8368	0.24106	0.0338893	1.49567	0.356638	7.95462	1.80608	4.16809	0.607528	0.170911	0.685727	1.22107	1.63545	20.2078	257.146	0.0389471	0.369192	0.102248
TCGA-A2-A3XY	2.91507	0	35.2153	1.13522	1.72763	75.3851	14.628	229.69	0.169194	48.3097	1.68708	0	0.374845	0.435699	5.68798	5.77076	2.3869	1.21323	0.183972	0.916535	2.656	2.78579	0.976596	182.866	0.020061	0.549914	0.54171
TCGA-D8-A1JD	1.51233	0	28.9271	0.716805	0.0768803	12.4221	1.48331	10.3899	0.0296463	22.3656	0.396195	0.0186431	0.399175	0.659796	5.8995	1.0091	2.7917	0.2496	0.0295494	15.7653	2.44633	4.63243	31.7256	189.132	0.0348163	0.535442	0.309365
TCGA-A7-A26H	1.98356	0	20.6077	0.974872	0.653905	12.3372	2.38158	35.9973	0.0097519	15.8915	0.302117	0.275962	0.080391	1.29823	1.49512	1.56363	2.41653	1.00612	0.0344619	93.358	0.85093	2.76997	34.3308	116.824	0.0370005	0.209533	0.166521
TCGA-B6-A408	5.67671	0	62.6139	0.743848	0.0323118	20.3233	3.14959	56.3321	0.523318	13.8737	0.655054	0	0.0719007	0.284646	1.5439	1.40306	1.61513	0.404502	0.0434673	0.79617	0.623705	0.496611	20.0858	152.403	0.137886	1.16335	0.372336
TCGA-E9-A5FK	1.22466	0	130.099	0.601065	0.0276789	87.7289	13.8372	23.0541	0.261499	26.4998	1.37085	0	0.7237	0.37591	3.37566	0.620541	4.01316	0.911572	0.248797	1.70504	3.48931	1.0394	17.965	33.4685	0.182236	1.70421	1.06317
TCGA-E2-A1IL	0.323288	0	26.0686	0.580441	0.155637	14.7536	7.30203	11.8126	0	18.7455	0.407658	0.113223	0.09895	1.78727	1.92767	0.717092	2.73461	0.351135	0.0706962	126.182	1.66365	6.20732	34.2578	89.0966	0.281929	0.180658	0
TCGA-E9-A1RH	2.88219	0	42.2492	0.264885	0.134106	24.5505	0.198184	20.1673	4.72928	14.5685	0.348223	1.45396	0.144394	0.449371	39.1366	0.185804	1.08869	1.03979	0.0285686	0.20888	1.08648	10.4667	29.8661	336.019	0.0158234	0.0836337	0
TCGA-AC-A3QQ	2.01096	0	6.62502	0.405228	0.0769122	17.3747	2.20563	1.36553	0	33.7638	0.295796	0	0	2.30366	0.853539	2.27973	10.0564	0.231082	0.101584	1.08731	0.630543	1.477	22.6688	28.5688	0.45012	0.0775789	0
TCGA-E2-A573	2.90959	0	68.1193	0.51335	1.12937	65.9167	32.12	131.298	0.15501	26.7843	1.71203	0.422403	0.24137	0.159259	3.25281	1.73164	0.102624	0.228571	0.00468191	0.155632	1.87236	0.157714	2.41958	81.8479	0.00933547	1.06193	0.343118
TCGA-A2-A0YF	4.20548	0	28.9572	1.14228	0.0212216	7.97218	2.42673	69.7095	0.0229135	24.275	0.167027	0.0432273	0.198334	0.590444	0.932218	0.612994	2.13627	0.24523	0.0311435	321.317	1.78398	7.55955	30.4355	77.2984	0.0652033	0.160541	0.0326055
TCGA-D8-A13Y	4.73425	0	32.1476	0.255454	0.746988	0.195598	7.0164	10.4032	0.539811	38.0197	0.455045	0	0.0916177	4.79718	5.48706	0.166567	0.228156	17.699	0.0129476	34.0041	0.952924	3.3047	0.630212	85.5813	0.821838	0.0346079	0
TCGA-AO-A03U	4.91233	1	26.9792	2.49755	0.187712	1.73995	103.049	6.02266	0	27.7268	1.62466	0.418206	0.0348082	0.281344	1.19799	1.73687	2.48262	0.768238	0.154954	0.290052	0.106868	0.284411	7.35662	52.861	0.0801034	0.299129	0.0600845

## Sheet: Sheet1
PSME2
CD209
ULBP1
CXCL9
TINAGL1
MMP9
FABP6
CSRP1
ROBO3
CCL24
IGHE
SEMA6D
ADM
FGF7
OGN
SCG2
TSLP
BMPR1B
FGFR4
GHR
PRLR
SDC1
SSTR1
TNFRSF8
TRBV12-3
