# Supplementary material for: Identification and Validation of an Immunological Expression-Based Prognostic Signature in Breast Cancer
Source: Front Genet. 2020 Sep 16;11:912. doi: 10.3389/fgene.2020.00912 (PMC7526716; doi:10.3389/fgene.2020.00912)
Supplement: Supplementary file 13 [file Data_Sheet_8.XLSX]

## Sheet: risk score in training set 
id	futime	fustat	PSME2	TINAGL1	MMP9	CSRP1	ROBO3	IGHE	SEMA6D	ADM	FGF7	SCG2	TSLP	FGFR4	GHR	SSTR1	TNFRSF8	riskScore	risk
TCGA-AR-A0TX	5.40274	0	53.6043	11.3508	28.4818	25.1438	0.43619	0.146196	0.697495	3.72733	1.15688	1.34321	0.0407918	27.4671	3.62746	0.062851	1.57602	0.866971	low
TCGA-OL-A66P	1.1726	0	106.536	3.18144	63.996	15.7066	0.965183	1.60743	0.15521	11.1714	1.15589	1.84256	0.0452484	8.89009	2.0016	0.00644449	1.01446	0.457839	low
TCGA-AO-A1KS	0.958904	0	31.5317	1.36317	4.24932	10.7602	0.129402	0.411669	0.983769	0.537397	1.11051	0.537199	0.0765763	6.95689	19.094	0.0589935	0.143543	9.5765	high
TCGA-E9-A22G	3.39452	0	23.3151	3.68701	31.4742	41.4293	0.06285	0.0390921	0.399799	3.8535	0.296429	0.096429	0.232033	0.205749	2.05427	0	0.217809	0.266631	low
TCGA-S3-AA12	1.27945	0	28.8166	63.659	7.78335	13.5233	0.225509	0.367906	0.154752	1.7297	0.362865	0.162398	0.00606589	10.026	3.55229	0.0786179	0.10423	11.8312	high
TCGA-D8-A1JH	1.16712	0	21.4764	8.85705	14.2706	23.0949	0.584935	0.0597482	1.41499	1.00212	3.32939	1.52923	0.146359	1.90178	2.55628	0.179589	0.32242	1.70146	high
TCGA-AC-A2QH	2.75342	0	7.29497	0.0951545	18.7151	10.0056	0.413236	0	10.6125	5.27943	5.52726	14.662	0.182551	0.612804	4.48535	0.0259998	0.029874	13.4787	high
TCGA-E2-A108	2.29315	0	40.686	14.965	46.4746	34.5247	1.00016	0.129828	1.28018	10.3417	6.33669	4.07522	0.366273	1.76311	10.9732	0.132787	1.91262	0.54463	low
TCGA-A7-A0DA	2.9726	0	27.2972	10.2539	65.1311	84.0915	0.944958	0	0.517078	6.6847	0.748584	0.990384	0.0289139	1.23707	2.76745	0	0.103506	0.29245	low
TCGA-A2-A0CL	8.26027	0	65.224	5.2914	39.61	19.4002	0.91577	0.781544	0.624926	1.05976	3.8577	0.509048	0.100465	10.3107	5.6763	0.0435485	2.18164	0.354618	low
TCGA-C8-A8HQ	1.0411	0	48.3483	63.9868	50.2017	40.0347	1.26807	1.87288	0.266643	4.5289	0.777952	0.781556	0	12.6248	1.94561	0.0732997	0.463222	5.92478	high
TCGA-AO-A03R	5.72877	0	66.2919	7.83043	8.9571	32.1508	0.252189	0.147632	0.678822	2.78977	1.85926	0.613332	0.139961	1.44072	3.52026	0.0242673	0.453105	0.351887	low
TCGA-A8-A09Q	2.08493	0	26.5935	1.35851	21.3194	9.50089	0.378702	0.0591955	0.265269	0.579163	1.46484	0.691666	0.0325331	2.20398	18.6768	0.0324346	0.518021	6.82757	high
TCGA-AC-A62Y	1.45205	0	69.0931	3.83561	139.839	32.1372	0.706886	0.0827625	0.293517	1.64814	1.07083	1.67619	0.0727764	0.189565	2.5252	0.0317433	0.197998	0.470045	low
TCGA-EW-A1PE	0.876712	0	69.1158	2.36025	35.6335	16.1765	0.250727	0.272585	0.764383	3.42581	0.587067	0.419222	0.0138285	0.248308	0.521816	0.03102	0.253456	0.532914	low
TCGA-OL-A66K	3.49315	1	15.9389	9.3566	14.8094	17.6365	0.756596	0.103753	0.970633	1.46299	1.97433	1.70876	0.0684258	0.988135	0.611075	0.204656	0.173565	2.30161	high
TCGA-BH-A0BW	6.49589	0	36.6586	8.79842	31.7311	20.0009	0.398787	0.190801	0.396563	7.90325	0.318367	0.30386	0.00419447	0.758747	0.589634	0	0.903322	0.532574	low
TCGA-B6-A0IP	10.7562	1	29.7361	12.2562	6.10872	31.7277	0.454996	0.144512	0.975758	0.605597	0.813303	0.4853	0.10166	0.183107	3.22489	0.110854	0.174683	0.959102	low
TCGA-A2-A0EX	2.06027	0	27.5301	3.19055	23.9347	27.93	0.240083	0.0805371	0.945439	0.753102	3.28269	0.885266	0.194753	0.918413	1.39639	0.273595	0.192674	0.744389	low
TCGA-E9-A2JS	2.47671	1	51.9608	1.56733	14.475	20.304	0.731824	0.133226	0.314989	0.697874	0.360292	0.397815	0.0109829	5.81731	0.763652	0.029199	0.171943	1.03107	high
TCGA-LL-A7T0	1.03014	0	52.3985	5.66768	52.8122	18.8621	0.660596	5.66018	0.182501	1.06623	0.278885	0.15821	0.0370119	10.099	0.342522	0.0210856	0.399756	1.64224	high
TCGA-BH-A0BV	4.16164	0	36.451	4.41853	51.7016	15.8432	0.270788	2.73447	0.745228	0.597044	0.938648	0.253822	0.0130681	0.135191	0.420457	0.0347427	0.139719	1.36596	high
TCGA-AR-A254	6.06301	0	32.0774	2.36463	22.5596	26.0282	0.235445	0.0704695	0.6248	5.25338	0.644595	0.471166	0.0290469	3.7785	2.1564	0.0376466	0.29614	0.881241	low
TCGA-BH-A0BP	6.29041	1	16.226	7.9034	58.6142	41.2043	0.759361	0.56845	0.81633	3.66531	2.43628	1.0332	0.181935	0.899516	5.04648	0.104433	0.467348	0.948049	low
TCGA-D8-A1XS	1.3589	0	24.039	1.93434	5.2942	13.7655	0.253951	2.31507	1.03107	1.7539	1.47517	0.596108	0.0413508	0.758721	3.47823	0.0221984	0.156681	2.29765	high
TCGA-A8-A09E	4.08767	0	42.5604	1.79534	3.79298	26.0846	0.123163	1.05251	0.228555	1.03126	0.339105	0.235235	0.00439324	0.747956	1.8385	0.0218997	0.150978	0.65733	low
TCGA-BH-A0B4	3.26301	0	53.6158	4.56433	17.4002	34.3962	0.379358	0.389842	0.639673	1.27909	1.01402	0.340966	0.0541269	0.209981	3.10314	0.107926	0.217014	0.515384	low
TCGA-S3-A6ZG	1.09315	0	35.5934	2.79955	1.7464	19.3818	0.469159	0.323594	0.308829	0.516328	0.679013	0.324087	0.0685966	0.236547	0.52831	0.12158	0.157159	0.838362	low
TCGA-W8-A86G	0.950685	0	31.1858	19.5533	1.73837	69.4906	3.93021	0.0328679	1.67258	0.913506	1.0283	0.264563	0.921253	2.24407	3.07524	0.502454	0.180026	0.40789	low
TCGA-C8-A12X	1.05479	0	38.5498	3.20202	30.9226	26.5857	0.399462	0.496922	0.0983627	0.890621	0.563895	0.335473	0	4.14105	0.233531	0.0653461	0.112625	0.875407	low
TCGA-B6-A0RP	8.56438	1	25.8357	5.96713	19.6618	20.2883	0.462404	0.167876	0.951289	2.06229	1.66099	0.384614	0.0227942	0.690103	2.7866	0.0616828	0.152939	1.85266	high
TCGA-BH-A42V	1.73973	0	32.03	22.0883	22.769	48.7623	2.90552	0.182367	1.92023	3.72115	1.57304	0.636625	0.704926	5.37388	3.86318	0.383038	0.742455	0.65027	low
TCGA-AR-A24L	7.85205	1	25.4807	3.38225	24.0188	25.931	0.194774	0.269685	1.3999	0.880011	1.26202	25.3665	0.0611389	0.57417	11.4282	0.0637245	0.0764036	2.85605	high
TCGA-AO-A1KR	6.88493	0	81.2302	16.4576	2.59021	74.1054	0.313488	0.0358596	0.0946425	8.04774	0.555244	0.214155	0.0768611	1.17436	0.566852	0	0.196412	0.0814869	low
TCGA-A2-A0D0	5.61096	0	67.5831	11.7647	85.0669	10.8149	0.0767378	0.0381841	0.0524883	6.47997	0.0836911	0.0462685	0.125913	6.23381	0.255577	0.0292908	0.350978	0.592393	low
TCGA-BH-A1EO	7.66575	1	16.3084	3.67048	31.9541	20.773	0.320798	0.0375592	1.15856	1.53169	2.1231	1.74568	0.049541	0.164735	4.9022	0.0617388	0.354693	1.77614	high
TCGA-E2-A15O	0.791781	0	35.9534	2.51108	30.894	11.2004	0.296124	0.0446512	0.230782	0.835067	0.498799	0.123668	0.0883431	0.417793	1.0492	0.430592	0.320466	0.812723	low
TCGA-A2-A0EN	11.2	0	51.538	6.88831	21.7519	20.1361	0.504094	0.879415	0.76982	3.04224	1.45197	0.908186	0.118632	0.733436	3.33446	0.151126	0.577561	0.70676	low
TCGA-A2-A25A	8.97534	0	32.0337	14.8465	4.38565	45.6085	1.08825	0.152109	2.87917	2.31135	4.10713	2.40134	0.679644	0.249069	2.74402	0.70259	0.712478	0.228065	low
TCGA-LD-A66U	1.15616	0	63.1631	5.79931	9.74975	46.5802	1.4326	1.9899	0.34948	2.63911	0.918629	1.06984	0.146674	0.855657	0.847648	0.134686	0.548276	0.302315	low
TCGA-A7-A0CJ	2.55068	0	61.3518	1.84918	21.2977	45.7552	0.246857	0.0934609	0.237857	5.11193	0.6202	2.25341	0.0528325	1.85049	1.98506	0.0351151	0.121043	0.269045	low
TCGA-EW-A1J2	1.10411	0	22.7979	9.84794	19.2295	36.781	0.64685	0.110403	1.27619	1.7824	2.5633	0.740922	0.182028	1.0802	2.33117	0.108886	0.285511	0.886957	low
TCGA-D8-A1JM	1.61644	0	35.2206	4.57977	3.40523	24.0202	0.173739	0	2.67813	29.9179	0.0382859	2.49635	0.548221	5.30011	0.661577	0.218625	0.15431	0.471003	low
TCGA-AN-A04A	0.246575	0	26.9994	7.50581	23.5395	28.4948	0.365475	0.23109	0.616533	2.68288	0.990973	1.05397	0.046384	0.658079	0.716857	0.0363343	0.151813	0.914597	low
TCGA-B6-A0IA	22.989	0	42.9223	1.09573	116.097	15.9441	0.258594	0.497396	0.0374563	3.90404	0.337146	1.89796	0.0249592	0.433154	0.0184785	0.00710961	0.0122535	0.907358	low
TCGA-E2-A1IK	4.93151	0	60.6386	4.71108	33.5469	30.7992	0.305832	0.531712	0.620002	0.752473	0.307229	1.96142	0.0604597	0.268056	0.685409	0.0421937	0.270109	0.331501	low
TCGA-BH-A1FC	9.51233	1	46.7156	1.3475	9.55369	5.67153	0.163777	0.579036	0.723429	2.70171	0.616364	0.116938	0.0565744	1.19771	0.178665	0	0.490109	0.715612	low
TCGA-E2-A14T	6.33151	0	26.8999	3.51694	237.997	19.8904	0.985088	1.50888	0.248894	1.83344	0.853451	0.491393	0.0590321	0.226829	1.83012	0.067261	0.373537	1.52939	high
TCGA-D8-A1JF	1.00274	0	19.2731	1.21746	15.4852	12.6223	0.229226	3.16837	0.356883	1.63186	1.12902	0.568825	0.0119403	4.8095	4.38962	0.0267844	0.129941	3.55869	high
TCGA-E2-A1BC	1.3726	0	26.3259	4.98586	5.8979	14.9812	0.261457	0.0813119	1.50222	4.60432	1.59821	1.1964	0.0536256	4.18451	21.5671	0.124748	0.204766	14.215	high
TCGA-B6-A400	0.589041	0	34.4864	14.3556	130.158	61.0822	1.08366	0.00961174	1.73452	4.469	0.642198	0.873506	1.29315	4.05832	0.470187	0.0063198	0.66806	0.0143073	low
TCGA-AC-A3BB	2.70411	0	49.8035	8.67146	30.2158	31.4796	0.829049	0.26693	0.964679	4.80933	2.30332	1.90916	0.116028	0.808886	3.85407	0.175509	0.820396	0.582801	low
TCGA-AC-A2QI	1.61096	0	27.0094	9.14427	38.3603	27.7131	0.767886	0.270405	3.9562	1.18488	0.718183	2.39331	0.0930435	7.87226	0.934249	0.0309206	0.235374	1.99928	high
TCGA-AC-A2FK	7.26027	0	16.2087	18.8341	25.1598	98.5272	2.48152	0	5.11731	3.41428	3.25922	0.143204	1.49533	1.27219	4.1758	1.38503	0.57291	0.0257813	low
TCGA-AN-A0AL	0.621918	0	50.8465	44.2148	43.9469	36.1158	0.549614	5.52127	0.285142	10.3808	1.87158	1.09196	0.00850772	0.350797	0.297613	0.00424099	0.643228	1.72913	high
TCGA-A8-A097	1	0	25.4985	4.21382	66.3977	28.1484	0.408624	0.708695	0.587291	3.25652	1.59804	0.499471	0.077898	0.0912766	2.14107	0.0471521	0.0860477	1.15593	high
TCGA-OL-A5D6	3.02466	1	16.5671	5.24839	7.31707	43.8946	0.64097	0.0579894	0.509365	6.77823	0.734924	1.37773	0.0573664	14.5992	5.2275	1.30114	0.235479	2.17413	high
TCGA-AR-A2LL	4.70959	0	22.7738	1.62892	26.5303	10.1717	0.385219	0.427316	0.281949	0.577175	0.862346	0.291652	0.0241557	0.621166	2.56631	0.112386	0.262876	1.69858	high
TCGA-D8-A1XR	1.32055	0	20.1333	4.8844	50.7769	15.1602	0.100996	0.0793497	0.57737	1.34659	0.377755	0.860768	0.0261658	0.242331	2.80811	0.0144925	0.103243	1.52141	high
TCGA-E9-A1RB	2.67397	1	27.109	9.38424	48.2706	12.5582	0.254318	0.0754252	0.579227	15.1596	0.344851	0.291591	0.0276351	0.242597	2.7838	0.055103	0.0854738	2.41065	high
TCGA-A7-A0CD	3.19178	0	24.4852	1.73526	2.19778	16.7531	0.194464	0	0.496581	0.279271	0.277805	0.360381	0.0193383	1.42898	10.9198	0.131745	0.07015	3.14812	high
TCGA-E9-A1NI	0.821918	0	60.9468	0.785309	55.0857	21.7386	0.285185	12.7055	0.626024	6.63481	0.783983	0.831188	0.0108823	0.506605	0.860053	0.0216987	0.180757	1.97143	high
TCGA-AO-A0JE	6.39726	0	69.4995	1.76096	11.2198	24.4043	0.228036	0.962018	0.537098	9.60451	2.24195	0.589253	0.00813404	8.01327	6.39955	0.0608207	0.666223	0.972232	low
TCGA-E9-A24A	2.04658	0	27.9843	2.56466	31.3585	21.171	0.309256	0.0205178	2.27098	1.49758	1.01836	0.53808	0.030446	0.155984	3.63782	0.0168632	0.228637	1.42382	high
TCGA-A7-A56D	1.2274	0	133.583	1.43223	159.674	35.4076	1.27923	27.7746	0.154916	8.38447	0.54596	0.686407	0.00573496	5.59896	0.76532	0	0.328479	3.23697	high
TCGA-BH-A0BT	6.47945	0	138.591	4.17445	15.7843	25.9002	0.335728	0.0879239	0.279707	1.59215	0.698018	0.469642	0.140824	15.9763	2.68582	0.0412934	0.289424	0.230994	low
TCGA-EW-A1P5	1.92603	0	59.517	2.46915	164.519	28.0938	0.37698	0.0131177	0.744348	4.24551	0.136335	0.25886	0.0302791	0.395067	5.25961	0	0.2428	0.673887	low
TCGA-D8-A1J9	1.45753	0	26.6571	0.886156	36.9365	35.3959	0.32823	0.438188	0.483623	1.83767	1.40935	0.599918	0.00262716	21.1106	2.59368	0.0104768	0.0812564	2.4775	high
TCGA-A8-A07B	3.58356	0	16.6873	3.09062	7.58453	23.5925	0.101887	0.101396	0.639755	2.64693	3.40347	0.539723	0.00835891	9.32437	7.386	0.0666689	0.210659	4.12082	high
TCGA-LL-A7SZ	1.6274	0	82.6923	8.17814	43.1176	21.584	0.661716	0.866485	0.0607451	2.67833	0.528391	0.461222	0.0428588	4.59849	2.6376	0.0213646	0.630068	0.484094	low
TCGA-B6-A0WT	15.7233	0	24.0607	1.83099	18.3008	28.8164	0.305339	0	1.02791	0.835053	0.700573	16.7635	0.0508267	6.98575	2.43181	0.35471	0.1414	1.26118	high
TCGA-BH-A0W4	2.07945	0	22.0613	7.83522	39.1738	31.3029	0.535586	0.0110125	1.08993	5.72101	0.882949	1.16094	0.137994	2.55351	5.50945	0.0434451	0.120637	1.57904	high
TCGA-AC-A3YJ	2.06575	0	39.3499	2.26607	22.9307	36.3184	0.560155	0.0486155	14.7181	0.479859	0.250918	0.412359	0	0.142152	1.48506	0.0266376	0.183641	2.47655	high
TCGA-AC-A3TN	1.24932	0	44.7413	3.63709	12.7543	23.3997	0.706756	1.4409	2.49565	1.17357	0.370376	0.773635	0.0241596	0.935469	0.349533	0.0321153	0.10609	1.22177	high
TCGA-BH-A0C0	3.47945	0	58.5205	4.92655	46.1139	13.5755	0.267875	3.73219	0.178483	3.12012	0.681863	0.0651482	0.036197	2.71448	5.92916	0.0360875	1.20248	0.645665	low
TCGA-A2-A25C	1.43288	0	69.0185	3.64637	13.2951	18.0457	0.212226	0.618526	0.958066	0.897356	1.44953	0.517063	0.0472591	0.0838118	1.18108	0.0471161	0.170959	0.60443	low
TCGA-A1-A0SQ	1.51781	0	26.633	4.07276	4.54615	46.1375	0.145288	0.24098	0.527217	1.75265	0.632196	0.441294	0.0334584	36.5256	5.89007	0.0416965	0.167684	3.58506	high
TCGA-AR-A0TZ	8.93699	1	26.353	0.835396	11.4444	35.8292	0.197929	0.0424518	0.399146	1.4379	0.345767	0.551139	0.0139986	11.7823	5.3322	0.0307037	0.0930078	1.47255	high
TCGA-E9-A1N9	3.01644	0	18.7262	4.24881	10.7484	21.9739	0.505699	0.0152504	1.04649	0.507045	1.7144	1.21171	0.0804617	38.6748	1.82107	0.05515	0.282275	8.05789	high
TCGA-E2-A155	1.75342	0	9.30801	1.38901	8.64512	19.2203	0.174314	0.0738189	1.2268	0.680693	0.663489	1.83528	0.0365129	1.93992	14.9666	0.00910061	0.115024	5.83526	high
TCGA-A8-A07U	2.08219	0	58.3048	12.0389	39.749	9.78265	0.186575	0.270778	0.321168	8.27938	0.908005	1.60705	0.0722821	1.78333	2.13191	0.152605	1.63168	0.26339	low
TCGA-C8-A1HK	1.00274	0	25.8188	4.13204	1.34326	37.1624	0.0988671	0.237495	0.43373	0.405388	0.226686	0.185	0.0447513	46.19	0.282654	0.0111539	0.147384	3.95351	high
TCGA-B6-A0X0	10.8082	1	25.6194	9.78603	5.61759	35.5617	0.350467	0.0638011	0.855969	0.298302	0.0947289	0.309236	0.0561029	0.702689	0.608759	0.0279665	0.088368	0.67358	low
TCGA-OL-A5D7	4.87671	0	57.093	6.86621	25.2487	9.17918	0.298754	1.58459	0.0188627	1.12871	0.363824	0.127251	0.0269342	10.2985	0.164013	0	1.07372	0.575447	low
TCGA-AO-A128	8.89863	0	93.8577	5.24832	60.7983	11.2236	0.190362	10.9447	0.0819915	3.70768	1.29699	0.219165	0.00309258	0.323587	0.0901525	0.0154161	1.52334	0.313417	low
TCGA-A7-A4SE	1.76438	0	18.7498	24.6183	106.484	88.021	1.04583	0.019712	0.54301	33.8239	2.13234	1.55596	0.0650007	2.21329	0.492662	0.0583236	0.268058	0.589852	low
TCGA-D8-A1X9	1.99178	0	46.2899	1.20838	25.9264	16.6445	0.229617	0.0677071	0.520732	1.30143	2.65503	0.514228	0.0111633	1.18291	4.09312	0.0584299	0.188622	1.43646	high
TCGA-A1-A0SE	3.61918	0	27.0552	7.63605	2.06587	44.39	0.395056	0.0893531	1.66367	0.939982	1.34089	1.13104	0.30201	1.03854	2.79866	0.102813	0.244705	0.353564	low
TCGA-E9-A1N3	2.90137	0	36.5717	1.42712	4.26177	20.794	0.137709	0.180323	3.50097	1.08666	0.604316	9.76231	0.0267579	0.115998	0.964921	0.0355692	0.0851445	1.07262	high
TCGA-E2-A1LA	2.04932	0	54.743	2.49899	59.0066	23.255	0.456579	1.42353	0.173148	1.63592	0.40869	0.194147	0.0568986	0.31113	8.0384	0.023636	0.668087	0.7291	low
TCGA-A2-A04X	4.61918	0	87.1453	2.43446	28.7315	12.579	0.207192	0.032557	0.159321	2.83016	0.476485	0.326871	0.0107357	15.1648	2.30432	0.0356775	0.750186	0.57035	low
TCGA-BH-A0HF	1.99178	0	34.0366	6.04814	82.7258	24.2958	0.380024	0.270139	3.39127	8.17648	2.00243	1.08537	0.0750139	0.324269	1.75244	0.126203	0.606886	1.00244	high
TCGA-E2-A14W	2.66849	0	26.8284	12.6307	22.9299	27.0597	0.531597	0.544596	0.1001	10.4114	0.521459	0.282814	0.00513091	0.332129	3.29725	0.0358077	0.047021	2.04701	high
TCGA-AC-A62V	0.953425	1	40.8088	1.51288	74.8074	43.6357	0.349689	0.14178	0.106305	1.58692	0.352669	0.0870142	0.0170008	0.282657	5.24229	97.7129	0.199618	494.187	high
TCGA-5L-AAT0	4.04658	0	31.3017	6.74458	20.3831	32.6112	1.22254	0.16222	0.802764	1.10609	0.722572	0.494925	0.153791	0.806366	1.8366	0.186658	0.314047	0.857767	low
TCGA-A2-A1FZ	1.87123	0	14.744	5.62484	17.1611	22.4947	0.486824	0.3028	0.851492	4.20228	1.48026	1.74469	0.209207	0.678797	5.37791	0.113768	0.517435	1.14135	high
TCGA-A1-A0SO	2.33425	0	26.1371	10.8046	11.4267	27.7547	0.843805	0.0200895	0.119298	0.433114	0.724393	0.219086	0.433909	5.97991	10.6728	0.026418	0.106241	1.62359	high
TCGA-BH-A18T	0.613699	1	32.3558	3.50535	26.727	41.4628	6.39781	0.0505799	0.116806	3.45795	0.493505	0.457038	0.0467008	4.47828	1.52994	0	0.24838	23.249	high
TCGA-A7-A2KD	1.86027	0	35.2292	3.77531	32.5896	10.6475	0.330966	0.29943	1.14682	1.22498	1.29603	0.447052	0.0370266	1.37896	2.77439	0.104591	0.417083	1.40961	high
TCGA-BH-A0WA	1.92055	0	22.9785	8.32625	152.481	36.4387	0.56304	0	0.522998	23.2273	1.98328	0.143696	0.0304148	4.52752	1.01223	0.00379034	0.15243	1.87924	high
TCGA-D8-A27N	1.42192	0	45.827	1.05153	79.0339	31.059	0.444962	0.0505501	0.52532	4.03365	1.04647	0.425268	0.0366718	2.55413	3.40146	0.0132949	0.255872	0.741086	low
TCGA-A8-A08I	1	0	99.5082	1.15492	245.11	22.9207	0.694752	0.129369	0.535868	4.67464	0.224095	0.0746472	0.0663597	2.68786	4.86995	0.845888	0.608137	0.361319	low
TCGA-A8-A07J	1	0	41.5733	3.3799	63.9402	21.1371	0.414899	0.0158808	1.17358	3.12678	2.19959	1.56694	0.0994979	0.153237	5.85187	0.0730924	0.359931	1.24135	high
TCGA-A2-A04N	11.9288	0	27.9169	3.24647	17.9721	21.5594	0.490076	0.177813	0.777267	1.97944	1.55981	0.283615	0.0460698	1.48179	3.73868	0.125265	0.196705	1.62564	high
TCGA-LL-A5YN	1.22466	0	87.8535	7.61587	112.112	18.2377	0.979466	3.90545	0.151737	0.804845	0.335458	0.477701	0.042573	3.57215	0.720503	0.0212221	1.20703	0.327057	low
TCGA-BH-A0EA	2.71507	1	18.3443	22.9791	33.2936	50.1563	0.840166	0	5.11021	4.41286	3.30672	2.11048	0.302076	2.83443	4.74273	0.240929	0.641742	1.14851	high
TCGA-BH-A0DL	6.52329	0	75.8718	41.3674	78.7161	11.4393	0.41031	0.185606	0.979724	7.22661	0.406117	0.187701	0.615263	0.217085	0.742886	0.0481728	0.605171	0.262388	low
TCGA-A2-A4S2	1.76164	0	64.9496	14.6783	52.8526	14.2329	0.88997	0.125502	0.224764	7.71201	0.764371	2.68145	0.0768569	1.05372	4.76437	0.147354	0.453756	1.42864	high
TCGA-AR-A2LQ	2.45205	0	11.3508	11.4345	48.0484	33.9704	0.961204	0.0839101	2.30687	3.35653	3.95411	5.46869	0.253638	7.56097	7.89874	0.160917	0.818823	2.36591	high
TCGA-A8-A06X	2.58356	1	40.5894	1.11368	69.205	20.8978	0.20927	0.798338	0.260514	0.477848	0.552175	0.351495	0.00572291	0.51254	1.06401	0	0.150783	0.778921	low
TCGA-E2-A15G	1.51781	0	24.7928	1.82332	1.45755	23.8791	0.274713	0.322538	1.55558	0.574487	0.547303	0.606179	0.0405173	0.220057	0.292002	0.22217	0.13344	0.896321	low
TCGA-BH-A0H0	1.26301	0	28.342	2.55219	1.3267	8.60709	0.12013	0.0186799	0.505334	0.32509	0.37046	0.300719	0.0215591	0.453346	21.0349	0.0736931	0.137596	9.42084	high
TCGA-EW-A6SB	2.08219	0	84.9051	4.04568	46.7055	66.474	0.763298	0.0408399	0.0808401	1.29419	0.298855	0.0318128	0.0404012	2.96151	0.139585	0	1.14159	0.034597	low
TCGA-C8-A138	1.0411	0	134.181	7.81975	77.2506	37.4136	0.565904	4.38028	0.602117	1.18422	1.58956	0.526124	0.0982589	7.0705	0.862495	0.0832673	0.669725	0.150181	low
TCGA-A7-A425	1.22466	0	27.5121	19.2326	10.1242	34.4287	2.13559	0.468074	0.540472	7.07147	1.26652	2.29935	0.179378	1.19849	1.83221	0.0790201	0.774146	1.45661	high
TCGA-3C-AALK	3.34521	0	42.0316	7.02431	7.59369	42.1189	0.640449	0.158024	0.688593	1.86079	1.69825	0.806956	0.0434241	1.75584	1.04926	0.138536	0.402924	0.481698	low
TCGA-AR-A2LE	11.6137	0	18.793	4.11588	8.17437	11.7229	0.182309	0.0139562	0.644596	0.645274	0.92359	0.485589	0.0552253	0.0816162	0.646937	0.0367054	0.158156	1.33179	high
TCGA-AC-A3QP	1.84932	0	41.1931	13.7019	2.66222	32.156	1.1761	0.304168	0.602082	2.12372	1.21807	1.25734	0.256768	2.60057	0.657547	0.027999	0.257369	0.723376	low
TCGA-BH-AB28	0.786301	0	33.6104	7.47472	7.3726	46.0521	0.581402	0.0872264	0.755385	1.37453	1.56337	0.717209	0.0527324	2.86506	2.13658	0.0908076	0.285559	0.593166	low
TCGA-EW-A1PG	2.87945	0	34.1734	11.1657	4.75279	68.6034	0.669949	0.0181175	2.29818	8.75317	3.33559	0.668007	0.90809	1.48861	1.56742	0.220379	0.253218	0.0541919	low
TCGA-D8-A1X5	1.54795	0	29.4504	0.929098	1.45151	28.9206	0.340656	1.49732	0.144464	2.29688	1.12955	0.586845	0.00465796	0.664984	5.57928	0.0278632	0.144068	1.42795	high
TCGA-A2-A0YK	1.61096	0	30.1981	13.3896	17.1884	52.5919	1.01218	0.959928	7.10077	2.94028	4.11182	0.576187	0.378202	7.26131	5.27286	0.500011	0.781721	1.05158	high
TCGA-BH-A18N	1.28219	1	18.3438	6.32009	42.4014	22.1419	0.68281	0.0121343	27.2537	1.06534	0.321723	1.7203	0.0160053	0.152567	3.06643	0.0438813	0.0458365	34.4535	high
TCGA-AR-A0TV	6.26849	0	44.5561	1.25787	51.7608	13.3032	0.458036	3.77827	1.22436	0.474873	0.664386	0.3671	0.012057	0.997854	0.49988	0.0160274	0.464995	1.12556	high
TCGA-A8-A093	1.49589	0	15.3082	1.1974	7.91967	17.3585	0.271946	0.0644372	0.44288	0.496547	0.307521	0.568867	0.0247897	0.216677	0.651534	0.05296	0.0608516	1.24452	high
TCGA-D8-A1JL	1.67397	0	39.1555	23.6551	123.537	16.7756	0.451893	0.00835905	0.643924	9.12364	1.01949	0.807413	0.245321	2.61773	3.04449	0.134656	0.631513	1.0164	high
TCGA-A8-A06Y	2.16712	0	28.0852	3.28429	6.32294	34.5387	0.0648146	0.140223	0.418657	8.18057	0.110047	0.11651	0.0138716	0.524815	0.63502	0.0276593	0.00529681	0.64501	low
TCGA-GM-A3XL	5.77534	0	198.883	12.2489	25.667	19.5705	0.27723	0.355993	0.0899183	3.29999	0.207649	0.109767	0.590616	5.0745	0.25903	0.00731464	0.407623	0.0157712	low
TCGA-AR-A0TP	9.27671	0	22.6806	10.3594	84.5286	111.555	1.20595	0	0.429797	21.9329	1.13164	0.304592	0.212008	1.48416	1.65531	0.0148328	0.0766934	0.117372	low
TCGA-B6-A0IB	10.7973	1	48.7854	1.46928	17.0191	28.6284	0.127686	0.936309	0.189382	1.4187	0.212784	0.208386	0.0220536	0.91259	1.91915	0.0476381	0.0631578	0.566546	low
TCGA-E9-A1N6	1.85753	1	25.0899	0.668225	118.975	26.2359	0.318	0.354918	0.575692	4.07941	0.614794	0.552937	0.00487647	2.39122	11.1166	0.00486171	0.195515	2.74917	high
TCGA-BH-A0H7	1.92329	0	31.1879	1.41488	25.2998	33.7872	0.155772	0.382769	0.468807	4.20067	0.194852	0.472091	0.0189329	1.16119	2.18723	0.0377511	0.148203	0.63024	low
TCGA-AQ-A54O	2.74247	0	86.1764	4.33068	59.8915	17.6737	0.206019	0.633719	0.135279	2.60469	0.419064	0.0290379	0.00614619	0.218	0.971496	0.0857863	0.239382	0.399152	low
TCGA-E2-A3DX	1.30959	0	22.9317	10.7704	17.8253	25.4309	0.906364	0.328964	0.934737	2.16102	1.91546	1.01398	0.0489895	5.02977	2.52752	0.111637	0.34874	2.33541	high
TCGA-A2-A25B	3.53699	0	27.7965	0.475256	18.4894	24.4248	0.210262	2.19374	0.270935	3.95663	3.59601	1.15676	0.00370971	0.592109	1.02856	0.00369848	0.110489	1.61247	high
TCGA-A2-A0EW	5.16164	1	23.8832	10.9038	8.66808	32.3272	0.924771	0.0608676	2.0683	3.06721	2.11732	1.40976	0.32114	2.85475	6.16308	0.448235	0.377073	1.34474	high
TCGA-A2-A1G4	1.63014	0	16.5978	1.46937	5.25547	27.8176	0.955377	0.714869	0.330176	3.77873	0.62547	0.988421	0.00883987	0.185512	0.998324	0.0587541	0.108014	1.58041	high
TCGA-AR-A2LR	2.31781	0	14.0289	16.5162	14.434	16.2132	0.865289	0	1.87384	3.20245	3.59909	2.38445	0.628687	2.6991	5.84429	0.125357	0.474119	1.39876	high
TCGA-A8-A099	0.832877	0	27.8168	0.783059	5.79528	24.7715	0.144563	0	0.38309	0.341662	0.420673	0.144086	0.0101658	0.237375	1.02953	0.0270267	0.17856	0.681614	low
TCGA-B6-A1KI	6.12603	0	22.1265	7.16896	16.3628	18.9464	0.277755	0.0921392	2.19773	1.67053	0.861865	0.612463	0.0394981	0.153567	1.13174	0.221126	0.167063	1.49525	high
TCGA-BH-A0B8	4.29863	0	34.0705	2.58777	4.34454	12.101	0.132686	0.0900322	0.410881	1.92544	0.958009	1.82343	0.0197922	0.548446	3.35283	0.0295985	0.0510134	1.60181	high
TCGA-A2-A0EV	2.65205	0	30.8715	2.06991	63.7479	23.5296	0.269864	0.443715	0.791632	1.06762	0.638993	0.679147	0.0539059	0.392641	2.70385	0.0767754	0.352863	0.774972	low
TCGA-A7-A6VY	0.728767	0	42.9101	9.70993	95.9434	27.2698	0.433955	0.99306	0.119999	21.0977	0.367387	0.551684	0.00380772	0.55373	0.707933	0	0.937801	0.52175	low
TCGA-B6-A0RU	23.5753	0	34.0004	10.7917	63.3047	59.6919	0.377044	0.0246861	2.30885	8.60518	3.53961	0.82046	0.691925	2.65991	3.81262	0.0852144	0.265762	0.143966	low
TCGA-B6-A0WX	1.75068	1	20.0403	15.8455	13.5184	46.1026	1.28869	0.0484871	0.879792	1.53024	1.91291	0.553955	0.415708	1.36105	0.794947	0.0358658	0.380049	0.432848	low
TCGA-OL-A5RU	3.33973	0	39.4524	10.4256	31.2327	31.1416	0.841043	1.09643	0.188501	6.073	2.61713	1.19491	0.0814761	0.31608	3.52641	0.121844	0.665001	0.950937	low
TCGA-WT-AB41	4.4137	0	80.5952	4.18559	174.878	22.1747	1.27991	1.36126	0.152369	1.94473	0.304201	0.189352	0.0721411	0.34117	3.67117	0	0.8264	0.46453	low
TCGA-B6-A0I8	2.05205	1	20.798	8.42149	3.59018	12.889	0.156142	43.3047	0.524445	0.446111	0.288394	0.376932	0.0269685	1.24351	2.33666	0.0403303	0.16219	98.2363	high
TCGA-C8-A12V	1.05479	0	94.4301	6.82869	176.792	27.7272	0.521627	0.430206	0.35955	2.28707	0.997665	0.178728	0.0803881	2.58712	0.480936	0.047144	1.10505	0.123564	low
TCGA-AN-A0XL	0.446575	0	16.0095	13.2818	8.5307	37.9897	0.670811	2.06874	1.24984	2.43293	3.18732	1.54227	0.175774	0.359971	6.76157	0.237829	0.441064	1.81583	high
TCGA-A8-A07C	2.83288	0	14.55	1.64596	9.99802	18.5198	0.14846	0	0.295533	0.546978	1.02478	0.304255	0.391994	0.235865	2.92208	0.114451	0.461871	0.38751	low
TCGA-A2-A0EP	8.96712	0	41.6313	13.4217	329.188	27.0097	2.63763	2.53958	1.35632	5.4665	7.12848	2.23228	0.30889	0.961695	3.97089	0.0410606	3.06664	0.41275	low
TCGA-D8-A3Z5	2.78082	0	23.7081	22.979	0.995585	52.5117	2.55669	5.16251	1.49836	3.3524	0.745648	0.28086	0.45396	2.0055	3.52369	1.28098	0.608245	1.39618	high
TCGA-AO-A12C	6.49863	0	18.9306	4.18386	61.7103	16.3925	0.29099	0.482649	1.04756	1.43183	1.2635	0.765122	0.134025	0.349102	2.85428	0.125268	0.0575737	1.65267	high
TCGA-D8-A1X6	1.48219	0	46.2575	16.9127	24.4	18.5881	0.212897	0.0464632	4.69818	1.33239	1.05648	0.376408	0	0.459201	0.76623	0.0305499	0.228164	1.67134	high
TCGA-AO-A0J3	1.78356	0	60.2504	4.19151	7.59627	27.9577	0.105884	0.129559	0.170969	0.448705	0.113586	1.93769	0.0142408	4.52828	6.00011	0.102223	0.0522025	0.848481	low
TCGA-A8-A06T	4.42192	0	56.9373	1.33927	14.8135	15.052	0.0682472	2.72617	0.306537	2.54826	0.564236	0.744603	0.00933179	0.159978	0.749604	0.0589225	0.26012	0.703123	low
TCGA-D8-A1Y2	1.1863	0	43.1723	1.03103	290.21	18.7673	0.814122	0.338438	0.465221	7.30447	6.21052	1.53385	0.0744006	0.566768	0.939845	0.016858	1.16995	0.842104	low
TCGA-E9-A22H	1.72603	0	79.4449	1.44754	3.90177	12.3825	0.0819504	0.459835	4.1847	0.54087	0.104896	0.364953	0.0314707	1.41813	0.594928	0.0370801	0.121262	0.682537	low
TCGA-B6-A0RN	21.9397	0	24.6007	2.17741	2.13555	38.9853	0.115139	0.300103	2.70241	0.956681	1.89805	0.481706	0.0359854	2.16583	0.632326	0.0448456	0.0669864	0.812806	low
TCGA-BH-A42U	9.21644	0	45.1559	43.7106	42.95	127.106	3.61759	0.947413	1.15994	7.61787	2.91829	0.994933	0.878224	3.38585	2.42184	0.332231	1.26848	0.0347422	low
TCGA-BH-A0E2	1.19178	0	42.0685	2.90384	41.371	22.4405	0.277695	0.335762	0.526157	2.35478	2.15022	0.556623	0.10646	1.99752	0.846895	0.0764191	0.209759	0.761432	low
TCGA-E9-A295	1.0274	0	48.9391	4.18562	7.4443	20.5868	0.509575	1.10244	0.454626	1.12907	0.958724	0.302609	0.135026	3.27879	6.23733	0.119084	0.315302	1.1586	high
TCGA-E9-A1NG	2.15342	1	25.11	1.24324	275.044	28.0568	0.764052	0.0186366	1.19278	19.2908	14.7781	3.47929	0.0245818	1.32146	1.65413	0.064332	0.232314	12.0159	high
TCGA-A2-A04Y	3.01096	0	78.0667	2.91181	21.4763	24.8445	0.358877	0.32548	0.330841	1.08764	1.17922	0.228412	0.0667174	4.42414	1.89416	0.0607315	0.299062	0.431092	low
TCGA-AR-A0U0	5.44658	0	93.5652	15.2191	49.3565	7.6307	0.269754	0.0279641	0.129157	7.20555	0.717698	0.261395	0.00461061	1.30418	1.39781	0	0.713016	0.48397	low
TCGA-AO-A03L	6.69041	0	77.9252	5.62917	6.87701	53.3667	0.339574	0.484379	0.431088	2.44027	0.993953	0.31589	0.100293	21.4392	9.11747	0.062956	0.297858	0.755296	low
TCGA-A2-A1FV	1.95616	0	10.1821	4.02657	0.937486	19.6185	0.150075	0.0478694	1.28235	1.45727	1.63268	15.9296	0.116809	5.6128	4.83469	0.339925	0.162741	2.40475	high
TCGA-BH-A0BJ	1.80822	0	21.0233	4.31439	123.685	23.2583	0.503503	0.0620146	0.857233	1.3982	1.40745	0.927496	0.175865	0.413434	1.39626	0.150868	0.290476	0.855007	low
TCGA-BH-A0C1	3.86575	1	25.517	2.30424	4.72063	35.9248	0.459872	0.0341535	0.574641	2.51947	0.562634	1.02279	0.0488029	2.78956	1.07004	0.108538	0.266625	0.625484	low
TCGA-A8-A08O	2.58356	0	14.9712	7.26199	4.65154	26.2369	0.376022	0.0754458	0.721812	1.49721	1.07218	0.305601	0.174149	0.59563	3.1008	0.0644881	0.108296	1.12468	high
TCGA-B6-A0X7	4.87945	1	26.0551	6.68257	5.30116	29.4361	0.282819	0.0562914	1.28325	1.67272	1.35159	0.485261	0.241309	2.0772	3.25389	0.632906	0.216889	0.734194	low
TCGA-E2-A10A	3.36712	0	22.2602	22.8737	189.619	27.3547	0.240038	0.401964	0.250066	2.67887	0.453094	0.477128	0.00378711	0.127609	1.94548	0.0339808	0.0563973	1.79857	high
TCGA-E2-A14Z	1.54247	1	45.5317	5.20221	22.1872	21.9109	0.601116	16.8867	0.356872	3.29634	1.11796	0.806815	0.153216	3.68945	2.48755	0.210034	0.696568	2.66474	high
TCGA-B6-A0IN	7.04932	1	27.3332	4.63874	25.2239	36.1431	0.270157	1.12598	0.452964	2.11894	1.08448	0.668264	0.0303098	4.39766	6.55804	0.10954	0.42533	1.10333	high
TCGA-BH-A0HQ	3.07123	0	25.8797	8.45149	87.3963	32.2901	0.5333	0.2639	1.10279	0.655013	0.817858	0.52534	0.0870215	11.3217	2.34575	0.0337393	0.121838	1.7228	high
TCGA-OL-A66J	5.46849	0	23.4139	10.9155	38.7553	32.1728	0.641505	0.0458193	0.768401	6.37923	3.09052	3.74364	0.110799	0.763661	4.25766	0.160675	0.686545	1.10018	high
TCGA-AR-A2LH	1.68767	1	57.9257	21.268	13.1057	36.8937	1.32811	1.70783	1.25239	13.154	4.04374	5.83227	0.171397	5.25966	1.52669	0.183084	1.15701	0.833724	low
TCGA-A7-A13F	2.09589	0	16.2019	2.24204	11.0183	48.6447	0.292966	0.0774039	0.348993	0.991879	0.511693	2.76686	0.0510483	4.22858	5.73478	0.0466526	0.116955	0.795647	low
TCGA-A1-A0SM	0.663014	0	18.8026	1.48833	13.3369	38.033	0.418542	0.652621	0.845385	1.36612	3.15326	0.618016	0.0221533	2.21415	1.51711	0.0504829	0.134137	1.18607	high
TCGA-S3-A6ZH	1.41096	0	32.5297	3.05275	3.36781	31.353	0.23144	0.712912	0.309371	0.581176	0.446663	0.301873	0.0325501	1.82158	4.54525	0.0468746	0.203008	0.852248	low
TCGA-BH-A0C7	7.58082	0	37.3039	3.81562	15.4385	20.9532	0.391085	0.414428	0.63457	0.847139	0.65163	1.31001	0.0802126	0.263432	3.10234	0.0325803	3.11732	0.0406282	low
TCGA-AC-A2FB	3.38082	0	44.6315	7.50708	17.5173	41.3281	0.479188	0.189072	1.63564	1.29326	0.960256	0.5673	0.228605	2.03631	2.56692	0.625034	0.765784	0.220132	low
TCGA-D8-A1XG	1.2274	0	13.6762	13.7333	4.53574	50.6799	3.02635	0.204535	0.17502	3.0947	0.704981	479.416	0.113815	0.153253	0.573457	0.00840523	0.0482885	4.88447	high
TCGA-AC-A5EH	1.4	0	37.9581	1.16065	273.378	40.9708	0.964214	0.255348	0.463325	14.8921	2.8848	11.7948	0.00886333	11.5336	2.75316	0.017673	0.248754	2.23623	high
TCGA-AO-A0JI	4.1863	0	24.0346	2.10875	2.63873	10.6776	0.180235	0.606684	0.24366	0.47961	0.276947	0.253415	0.0521884	0.420348	4.31615	0.0910533	0.209242	1.56431	high
TCGA-A2-A0ET	2.92055	0	32.1457	1.32576	2.36429	12.5046	0.091312	0.0296323	0.311199	0.472081	0.201127	0.169271	0.00977131	0.115526	6.01131	0.0616977	0.126858	1.60251	high
TCGA-GM-A4E0	6.00274	0	34.2752	33.0473	6.11068	35.7092	2.91011	0.0448313	1.29044	12.9026	2.1015	1.99055	0.554371	0.190076	4.98465	0.456893	1.76967	0.654158	low
TCGA-BH-A1FJ	5.27945	1	29.0264	1.09745	9.32621	23.1164	0.232558	0.019781	0.326294	0.472707	0.644041	0.31331	0.00652284	0.37885	3.01281	0.0455217	0.059777	1.0985	high
TCGA-A8-A085	3.07945	0	20.068	0.647338	59.8242	28.5679	0.464514	0.087774	0.374031	0.64598	0.209447	0.315274	0.00241197	0.32723	4.82342	0.0240467	0.02763	1.45749	high
TCGA-AO-A0JF	5.42466	0	27.4062	7.69577	13.2169	20.6635	0.379348	0.354718	3.83671	3.23141	6.23135	3.88153	0.0793719	1.77805	10.5244	0.149934	0.507255	6.42429	high
TCGA-D8-A27K	4.00274	0	19.212	9.7778	6.2119	23.6253	0.422454	0.122344	1.28425	0.566242	1.13945	1.23603	0.139368	1.78867	1.31149	0.0950683	0.231073	1.13554	high
TCGA-A8-A0A6	1.75342	0	40.4112	6.50659	8.88139	30.821	0.751577	0.0177241	1.53492	1.13254	2.66543	0.487827	0.333141	1.78797	1.31001	0.174807	0.415099	0.452768	low
TCGA-E2-A150	5.30137	0	27.9763	25.3504	107.554	54.3293	1.17596	0	0.172128	9.73714	0.344608	0.390989	0.117602	0.278083	0.194691	0.00434245	0.369225	0.587446	low
TCGA-BH-A8G0	1.8137	0	23.1726	13.5955	585.128	36.5778	1.64987	0.867555	2.52556	2.92951	3.04647	2.87838	0.286078	1.89315	1.67134	0.279931	0.685768	1.39794	high
TCGA-BH-A1FN	6.00548	1	28.4315	6.95557	75.2866	24.0493	0.2949	0.27115	0.255207	24.1537	1.61713	0.679203	0.0105191	1.73492	1.76151	0.0996289	0.198824	1.93421	high
TCGA-EW-A6SA	1.39726	0	15.5076	1.8651	19.9179	19.317	0.0940419	0.413533	0.423642	0.729292	0.256215	0.118678	0.00358851	0.0477304	6.23939	0.0143106	0.119212	1.86856	high
TCGA-BH-A0RX	0.465753	0	65.2711	14.9083	52.3067	39.8565	0.531087	0.54021	0.85256	5.64311	3.52109	0.470086	0.0481447	1.87414	0.854564	0.551988	1.77587	0.136948	low
TCGA-A2-A0YT	1.98082	1	31.2504	2.27269	1.19539	20.7194	0.150952	0.285237	0.265053	1.16569	1.74041	0.557942	0.0846519	17.2228	1.23081	0.0312577	0.161619	1.86941	high
TCGA-E2-A10C	3.34247	0	120.561	3.04448	55.0613	17.2972	0.774888	0.165678	0.134161	0.766803	1.34496	0.445834	0.00496661	10.7194	1.41888	0.0148547	0.347054	0.524517	low
TCGA-AR-A0TT	7.22192	0	46.3438	1.80865	113.835	17.453	0.608485	5.16937	0.265556	1.28136	2.58138	1.09681	0.0146109	6.5125	3.33486	0.0145667	1.23298	1.1051	high
TCGA-BH-A1FD	2.76438	1	60.0973	0.687796	25.4258	39.3562	0.317541	0.019269	0.379829	5.52566	1.72476	0.890584	0	1.81423	2.78047	0.0221717	0.163771	0.487255	low
TCGA-E9-A54X	1.0274	0	31.6818	1.51749	19.0222	26.6719	0.370783	0.052714	0.449259	19.1329	0.0521781	0.547496	0.00579419	0.590853	1.58398	0.0462132	0.0132749	1.26737	high
TCGA-A2-A0YC	2.71233	0	36.796	2.19994	17.5138	20.4437	0.193375	1.12913	1.98887	2.64218	0.643521	8.77515	0.0356146	0.192354	0.929148	0.0484184	0.289293	0.866998	low
TCGA-AN-A0FF	0.471233	0	44.148	8.38087	535.41	20.6463	0.333691	0.709798	0.478788	1.25767	0.658672	0.256707	0.0543348	0.129716	1.29963	0.083339	0.373454	0.79425	low
TCGA-EW-A2FV	2.1589	0	97.2699	6.37301	12.2304	37.5566	0.418763	1.06544	1.44953	16.6195	2.59585	0.543498	0.242511	7.10738	1.29709	0.151886	0.395337	0.280934	low
TCGA-E2-A14N	3.92877	0	46.896	12.8824	9.62465	27.1483	0.08	0.0853014	0.229822	1.61008	0.572948	0.0812126	0.220339	3.9076	1.19049	0	0.209443	0.423993	low
TCGA-3C-AALJ	3.56712	0	40.2317	2.17188	191.229	30.1696	0.605992	1.16922	0.203018	2.20586	0.9659	0.383487	0.0101462	0.521819	3.75962	0	0.476533	0.796625	low
TCGA-LL-A5YP	1.23288	0	20.4106	26.2913	30.5966	61.5525	1.056	0.0451684	0.213586	5.13883	4.15158	1.43866	0.347536	4.50367	0.952003	0.00494977	0.756416	0.362895	low
TCGA-A8-A07P	0.915068	0	36.5087	1.04479	6.32076	16.9584	0.152637	0.121081	0.357694	0.640453	0.289509	0.308676	0.0145188	3.49858	7.67011	0.0434247	0.220371	1.69198	high
TCGA-E9-A5UO	1.15068	0	38.2268	8.86048	112.145	26.005	0.0288681	0.0143645	0.502329	1.388	0.00914047	0.0895154	0	0.0798036	0.83156	0.0519464	0.0379826	0.734336	low
TCGA-A8-A086	1.08493	0	22.3216	5.88387	34.0988	17.4954	0.212547	0.417225	0.816268	6.84521	0.588605	0.564346	0.0255964	0.556077	5.37242	0.0191392	0.0586431	2.48239	high
TCGA-A2-A04V	5.26027	1	33.9579	2.68282	47.0835	17.1713	0.323203	0.093231	0.346022	1.70728	1.21122	0.659663	0.0576434	0.756486	5.35481	0.176238	0.180488	1.55103	high
TCGA-B6-A0WZ	17.2384	0	95.5973	1.31033	26.0384	26.2831	0.337326	0.0735113	0.721493	7.12863	0.76922	0.381751	0	0.888448	1.19344	0.0322229	0.083305	0.37196	low
TCGA-A2-A04W	8.49863	0	15.9413	12.5748	42.1174	53.007	0.434349	1.58291	0.359022	17.9013	1.33654	0.37149	0.00501894	0.667563	0.715286	0.0250187	0.201227	0.911391	low
TCGA-A2-A3XS	2.8274	1	25.5375	41.8315	13.6536	31.5883	1.73344	0.734317	1.09196	1.06472	1.3088	0.557777	0.108422	1.34277	0.304358	0.0396345	0.513365	3.02648	high
TCGA-BH-A0DI	2.49863	0	29.9911	7.0064	61.0851	42.2077	0.58682	2.71946	6.12099	6.5104	2.5784	5.61641	0.185962	3.55445	7.36991	0.251318	0.407114	2.2988	high
TCGA-B6-A401	7.11233	0	54.2069	6.56968	844.912	34.6863	1.13331	0.425184	0.483566	7.26589	1.22461	1.19698	0.173412	0.46785	0.406327	0.231742	0.574814	0.46854	low
TCGA-E9-A1RC	3.35342	0	21.2251	9.06443	44.5265	9.16213	0.16967	0.245902	0.642238	18.651	0.30947	0.825789	0.0027029	0.440998	0.67937	0.0727574	0.0247701	2.83953	high
TCGA-A7-A6VW	0.780822	0	53.1709	13.2552	18.6645	18.6203	0.179192	0.109741	0.0362043	8.62283	0.165848	0.206587	0.149273	4.62071	0.146515	0.00450973	0.170997	0.687068	low
TCGA-A7-A5ZX	0.920548	0	25.7824	23.0459	13.6682	61.0035	2.48393	0.155559	3.26814	2.10113	1.55077	0.550793	0.760112	3.7174	2.24754	1.05536	0.117522	0.573287	low
TCGA-E2-A14U	3.61096	0	22.3977	22.3008	1.63287	78.3157	3.06589	0	2.11153	1.31603	0.470753	0.244481	0.739247	2.21562	2.0233	0.117921	0.228644	0.277375	low
TCGA-E2-A14X	2.66301	0	21.1023	10.1612	16.9327	49.5683	0.236113	0.0159847	0.801567	1.76876	1.53589	0.398448	0.110691	0.715112	0.619748	0.0472955	0.630982	0.253229	low
TCGA-AN-A0FS	0.575342	0	19.1147	7.40669	1.57781	35.66	0.374218	0.025508	2.32681	1.66526	1.41032	0.891931	0.151404	6.64058	2.74988	0.371773	0.170226	1.24001	high
TCGA-A7-A6VV	0.857534	0	21.1753	17.4668	116.29	30.484	1.29404	0.083008	0.30319	20.6188	0.553351	1.01609	0.0508339	0.932721	8.59486	0.0350862	0.407623	4.71288	high
TCGA-E2-A15F	1.80274	0	21.2665	4.86445	42.0106	21.3917	0.303709	0.777624	0.423538	2.70587	1.77388	1.75246	0.0822491	0.501946	4.87682	0.00964707	0.227234	1.68788	high
TCGA-A8-A09I	3.75616	0	59.229	0.933297	12.3223	16.1182	0.228119	0.360871	0.115807	2.05538	0.501012	0.3714	0.00649081	1.7708	0.65875	0.00647116	0.237934	0.605915	low
TCGA-AC-A62X	1.14247	0	232.875	44.1099	2.59716	108.218	0.230452	0.0276316	0.309939	15.4743	0.357514	0.286987	0.0045558	5.95459	0.569596	0.00454201	0.0730634	0.00821937	low
TCGA-EW-A1PF	1.20274	0	20.591	6.65808	44.9016	39.355	0.555036	0.35233	0.828651	0.867942	1.35723	0.967961	0.093695	12.7946	3.74617	0.104621	0.291939	1.51902	high
TCGA-LL-A73Y	1.30685	0	18.4896	10.2958	231.156	21.965	1.61795	0.277613	0.812828	3.53338	12.6232	0.750868	0.46916	0.791447	1.10945	0.0456332	1.16227	2.02913	high
TCGA-5T-A9QA	0.830137	0	49.9904	1.10331	18.4846	13.6814	0.229901	0	0.128047	1.34777	0.0433293	0.519813	0.0336809	45.8499	0.720018	0.0940211	0.015433	7.03549	high
TCGA-AR-A1AW	5.30137	0	72.46	1.40794	234.942	13.5424	0.695581	0.0808052	0.29324	2.08492	4.03633	1.8114	0.0444095	9.22652	0.500577	0.00885502	2.8743	0.0932431	low
TCGA-AQ-A04J	2.24384	0	41.0896	11.9808	37.7293	65.3599	0.561205	0.546577	0.947495	1.80693	1.97508	1.89916	0.173681	0.802001	2.50922	0.0751429	0.930969	0.116984	low
TCGA-AR-A1AV	5.10685	0	15.3086	0.744739	31.7831	22.1233	0.27586	0.0400775	0.426404	1.00458	0.382534	0.353814	0.00991175	0.125976	0.821875	0.039527	0.0794796	1.10199	high
TCGA-AN-A0XO	1.0274	0	24.5612	7.07235	62.8762	29.2434	0.361945	1.3735	1.75849	12.3757	1.38719	0.477087	0.041992	0.787263	2.25199	0.140546	0.0755908	1.91657	high
TCGA-S3-AA14	1.24658	0	24.2681	4.54183	1.31801	32.5832	0.586638	0	1.13126	0.995742	0.973491	0.410935	0.104375	38.7895	4.51891	0.144526	0.146135	7.15815	high
TCGA-C8-A8HR	1.11781	0	37.6338	14.8997	7.9744	32.2394	1.75745	0.256317	1.45494	3.9007	3.72572	4.17331	0.318197	1.04485	1.81008	0.15366	1.00808	0.728116	low
TCGA-E2-A574	2.2137	0	43.2326	11.1629	17.7322	16.0704	0.0980122	0	0.0560697	6.90215	0.36676	0.107447	0.13158	3.13296	0.113652	0	0.178643	0.753687	low
TCGA-AR-A5QQ	0.882192	1	79.7133	56.0391	84.6003	17.8843	1.30085	18.6846	0.237273	183.92	0.664231	1.02711	0.187754	1.0734	0.326475	0.0147778	1.03577	151.269	high
TCGA-AO-A1KO	1.70411	0	12.2719	18.4067	0.664769	56.5499	0.773576	0	1.26035	1.96962	2.2652	0.415822	0.559892	0.29619	10.1392	0.0697747	0.222295	0.571325	low
TCGA-A8-A09R	0.747945	0	75.5157	1.23647	89.5251	20.8381	0.30592	0.973074	0.597548	1.39141	0.476142	3.21707	0.00635393	0.326783	1.90165	0.0253388	0.262031	0.485208	low
TCGA-AR-A252	6.09863	0	45.48	4.27365	24.5789	26.1065	0.284858	0.0804216	1.73119	2.92453	4.40737	0.57947	0.1558	0.443851	4.06506	0.0991461	0.987305	0.492136	low
TCGA-AR-A1AK	8.65479	0	47.0827	11.9222	9.13279	35.6979	0.821128	2.00037	2.39168	2.15946	2.81358	0.950402	0.360223	1.17397	2.45477	0.284507	0.680599	0.434765	low
TCGA-E2-A15R	4.74521	0	21.6405	1.37039	1.63107	17.6971	0.0992007	1.11886	0.367762	1.10694	0.183224	24.647	0.0461184	9.90365	3.97875	0.0378649	0.0683684	2.3466	high
TCGA-E2-A1L8	6.13699	0	52.8842	1.928	4.6509	23.7478	0.234484	0.0525574	1.09583	2.14606	1.00107	3.53724	0.0415942	0.104501	2.32625	0.0207342	0.206473	0.634582	low
TCGA-A8-A06P	1.08493	0	26.2575	6.17914	23.7214	38.5789	0.440405	0.0105866	0.443558	4.19079	2.88097	1.57784	0.0314186	0.767688	2.94442	0.0696077	0.31992	0.932047	low
TCGA-BH-A1FU	4.62466	1	20.1755	10.8161	78.1206	33.4044	0.526161	0.113832	2.06077	3.32638	4.40036	1.00494	0.281523	20.004	4.28575	0.0935569	0.435366	2.89826	high
TCGA-A8-A09M	2.75616	0	70.6754	1.23407	6.9344	16.1073	0.221547	2.13211	0.193834	0.597869	0.475363	0.257933	0.00798942	0.449861	1.39482	0.00796524	0.658954	0.372665	low
TCGA-B6-A0I2	11.9479	0	92.5758	3.15415	43.3203	41.1573	0.223758	0	0.0131185	4.04889	0.0646633	0.10325	0	0.996057	0.0283144	0	0.655904	0.0865289	low
TCGA-E2-A15M	0.920548	1	36.5237	4.64003	30.5319	14.1697	0.381176	0.0553781	1.77786	3.31921	3.60899	5.62944	0.191741	0.257057	9.29661	0.161576	0.721693	1.7168	high
TCGA-C8-A1HN	1.07945	0	46.586	0.901607	45.665	12.2136	0.134047	0.759646	0.142116	0.933651	0.913706	0.697575	0.0122193	0.438824	0.447238	0.0274102	0.108481	0.907402	low
TCGA-EW-A1J5	1.30685	0	51.6593	2.51073	17.3848	74.9428	0.322197	0.202606	0.524556	1.0022	0.702534	0.503201	0.130715	5.28541	8.4038	0.0463356	0.539056	0.139415	low
TCGA-BH-A1FM	3.80274	1	26.5489	0.81443	34.8614	16.4574	0.0593092	1.70747	0.928409	7.04695	0.719862	0.530927	0.0660357	0.730404	2.6365	0.0103951	0.0637019	1.53875	high
TCGA-C8-A26X	1.03014	0	72.5777	2.11538	166.943	16.3224	0.338763	1.54972	0.361022	11.4123	1.87132	0.755364	0.0672398	0.850626	0.981515	0.0580981	0.698364	0.477011	low
TCGA-BH-A0B9	4.30685	0	52.2786	7.30039	32.5594	18.8453	1.51192	0.129711	0.0879621	4.0281	0.181889	0.112266	0.0118812	4.53654	0.862034	0.0142143	0.710459	1.10201	high
TCGA-D8-A1XC	1.03288	1	16.0371	0.896555	5.39894	29.5753	7.27258	0.0445114	0.183558	4.85597	0.437443	943.977	0	0.459868	1.06493	0.0682888	0.0504415	257.789	high
TCGA-A8-A09X	1.16712	1	61.3193	2.55085	7.50219	11.6798	0.26651	0	0.739076	0.588596	1.40095	1.05641	0	104.929	5.2696	0.0296291	0.666293	126.337	high
TCGA-AO-A126	9.06027	0	57.0916	3.99243	5.25673	26.2293	0.739615	0.0351618	0.636073	1.58919	4.40027	1.4547	0.0347841	3.80409	1.90532	0.308256	0.23465	1.37346	high
TCGA-AN-A0FN	0.59726	0	35.4912	5.97344	34.3864	25.1954	0.900787	3.03152	2.82376	3.16014	5.32232	4.93071	0.056086	1.45688	1.92137	0.246689	0.744525	2.26201	high
TCGA-BH-A1EX	4.13151	1	22.038	7.12131	44.8291	28.5568	0.347553	0.00796957	1.54335	1.37454	2.58463	0.769791	0.0236519	0.0862212	2.29317	0.112661	0.334159	1.2768	high
TCGA-E9-A249	0.594521	0	40.6684	4.01546	16.3716	30.428	0.136035	0.0451267	0.267977	0.839271	0.319695	0.206225	0.0119045	0.13459	0.221715	0.0118685	0.0579573	0.505725	low
TCGA-A8-A08P	2.58356	0	55.3228	1.72053	34.6193	20.4664	0.28611	3.78694	0.279457	2.74388	1.25921	0.317907	0	0.928301	1.52362	0.014041	0.795909	0.545802	low
TCGA-BH-A1EU	3.52329	1	28.5999	5.45178	38.9489	17.6816	0.377948	0.176752	1.42164	3.99245	4.05046	2.55907	0.165528	0.111634	5.11985	0.185946	0.619595	1.43892	high
TCGA-A2-A0YE	1.51781	0	17.8186	18.6282	8.99541	18.7758	0.204067	0.131022	0.468271	5.66082	1.06763	0.453606	0.0324036	3.57568	0.137609	0.00717901	0.181473	2.0022	high
TCGA-AR-A0U2	6.98904	1	37.7728	1.48556	27.0861	20.7492	0.0955137	0.0792114	0.440517	0.905307	0.271222	0.611151	0.0074629	8.07341	0.82912	0.282732	0.247921	0.90631	low
TCGA-E2-A158	1.23288	0	7.43131	5.70552	3.85159	33.8318	0.305214	0.0110052	0.10529	1.24635	0.415504	0.194314	0.239514	0.743342	0.176317	0.00361802	0.141343	0.462235	low
TCGA-A8-A076	4.49863	0	52.6734	0.760322	11.9088	30.9913	0.310124	2.08665	0.377819	3.42347	0.771967	0.337685	0.0160018	11.7827	1.87004	0.0159534	0.150311	1.07355	high
TCGA-3C-AALI	10.9726	0	52.4877	2.68362	41.1336	20.0801	0.507074	0.890527	0.28461	10.2453	0.613884	0.568438	0.0122356	24.1675	0.313088	0.0487941	0.672779	1.66497	high
TCGA-BH-A1FR	4.49863	1	22.1102	3.10077	47.9337	24.7406	0.33295	0.0853986	0.986074	1.87218	0.597752	2.46576	0.0675849	1.66803	1.08725	0.112301	0.154841	0.985121	low
TCGA-B6-A0I9	0.991781	1	37.4385	8.32868	20.037	25.56	0.352042	16.3117	0.345046	5.72781	0.264461	0.128427	0.0747533	5.2908	2.59738	0.0203256	0.116771	5.36421	high
TCGA-EW-A1P8	0.654795	1	38.1919	47.4834	36.725	40.1221	2.01306	0	0.174455	5.69633	0.464122	0.385087	0.048103	2.73698	0.997167	0.0159858	0.408685	3.13431	high
TCGA-LL-A5YL	1.42192	0	59.9344	4.35155	10.4591	124.361	1.01954	0.164534	0.705651	1.88046	0.5293	1.06805	0.0813832	32.5903	0.787879	0.0946597	0.481673	0.0770601	low
TCGA-D8-A1Y0	1.29315	0	56.0881	4.51811	2.41689	21.8045	0.400115	0.107843	1.26439	1.06446	2.2364	0.740971	0.13951	0.582151	3.60616	0.362719	0.513909	0.601473	low
TCGA-AR-A0TQ	7.6274	0	134.025	2.32514	65.3635	47.8656	0.155268	0.152723	0.403075	1.6568	1.32052	0.256592	0.0355488	35.9719	3.88226	0.0265809	0.519209	0.339988	low
TCGA-AO-A0JD	6	0	67.1629	2.03688	10.8541	10.9651	0.131725	6.48033	0.367197	2.9682	0.285923	0.0770677	0.0856393	0.303754	5.29415	0.0325257	0.168176	1.45469	high
TCGA-A7-A3IZ	0.882192	0	15.083	1.55824	15.9054	14.3638	0.167319	0.082084	0.508718	0.310682	0.266134	0.249672	0.0116003	7.49528	13.752	0.250579	0.0708721	7.22493	high
TCGA-A2-A3XU	2.49863	1	24.8028	9.50853	6.63756	12.2089	0.247455	0.0111938	0.105248	8.62972	0.0617316	0.261587	0.269456	7.47896	2.7905	0.00736002	0.164907	1.39632	high
TCGA-PE-A5DC	3.91781	1	65.7119	10.0486	23.8218	28.9106	0.499224	0.92107	0.527163	5.2272	0.751863	1.21029	0.0690284	5.36193	4.2988	0.211046	0.411186	0.782433	low
TCGA-A2-A0ST	8.26575	0	67.8072	11.2348	205.913	29.6249	0.454373	0.170636	1.1118	1.58084	1.2547	0.199379	0.159425	1.74213	1.16338	0.158942	1.93369	0.0714774	low
TCGA-C8-A12Q	1.05479	1	22.3411	3.06296	64.4528	13.3748	0.309877	2.89605	0.789123	1.36586	1.62059	0.754539	0.0814829	1.73696	4.29249	0.0519913	0.231487	2.56133	high
TCGA-E9-A243	1.67671	0	52.724	4.88461	33.1993	9.00402	0.346205	0.173658	0.257809	1.02485	2.26457	0.981182	0.0137434	0.192955	0.287866	0.00685091	1.85774	0.196211	low
TCGA-A2-A259	4.3726	0	26.543	8.56341	12.4123	35.2042	0.623234	0.555276	2.42812	1.18652	4.75335	2.06204	0.418029	1.00175	9.86748	0.134329	0.712362	0.968068	low
TCGA-B6-A0X4	2.35616	1	29.9915	3.09488	2.44936	29.005	0.153378	0.0181713	24.4859	10.8088	0.0385427	175.529	0.0239681	0.0956393	0.213492	0.113504	0.0137281	11.8884	high
TCGA-A2-A0CZ	4.4274	0	35.4802	8.81378	195.005	35.5238	0.778752	0.146983	1.48117	2.96406	2.38073	0.770234	0.198278	3.52809	5.23488	0.0658927	0.408841	1.07941	high
TCGA-BH-A0HA	4.4137	0	78.0741	6.27741	7.70268	33.1017	0.439821	0.180067	0.559782	1.41757	0.702176	0.539484	0.0685127	1.45805	1.36404	0.0728591	0.596475	0.208946	low
TCGA-E9-A2JT	0.789041	0	52.5183	7.64892	47.6763	15.0863	1.18064	2.73305	0.640425	0.636927	1.69576	1.15401	0.0758043	7.31179	5.74546	0.159547	1.75602	0.834184	low
TCGA-D8-A1XT	1.3863	0	24.2837	1.47669	167.373	15.7555	0.404423	0.0177302	0.935888	20.4204	0.970262	0.952969	0.0233863	2.64659	1.01882	0.0145722	0.197574	2.19984	high
TCGA-D8-A1JC	1.31507	0	48.9296	3.01647	69.3367	18.0758	0.337168	9.66403	0.656566	4.02437	0.915063	0.515641	0.081856	3.7268	1.27996	0.0196985	0.200471	2.15727	high
TCGA-A8-A075	1.41918	0	29.4021	1.67612	24.6707	30.239	0.40433	0.417105	0.176054	18.4756	0.895119	0.318538	0.00809066	17.4512	3.20236	0.0120993	0.189996	2.91131	high
TCGA-A8-A0A4	1.08493	0	33.5093	7.82571	7.40982	97.8795	0.55388	0.028709	0.518553	0.976887	5.99196	0.954164	0.104135	9.37247	4.20702	0.353933	0.146402	0.305604	low
TCGA-OL-A97C	0.742466	0	41.5174	3.95786	82.0149	27.2668	0.900069	0.105133	3.54472	43.6059	3.38953	84.2424	1.02617	1.64771	1.90894	0.0760385	0.285935	0.361228	low
TCGA-EW-A1PB	1.66575	0	122.139	11.9834	53.0558	12.6155	2.29806	0.0214138	0.0423872	1.94678	0.215746	0.105643	0	2.92094	8.12856	1.64381	0.408488	2.41859	high
TCGA-E2-A10E	2.36986	0	33.005	1.62995	8.05108	20.2319	0.302086	0.0104386	1.40333	2.12033	0.449463	0.590873	0.0826116	0.427314	1.91098	0.0995202	0.106464	0.954003	low
TCGA-3C-AAAU	10.7616	0	17.5644	2.10374	9.6817	23.6733	0.915846	0.171047	0.892795	0.939365	0.272103	32.3517	0.020144	0.896682	0.354944	0.0281162	0.244601	1.36476	high
TCGA-EW-A1J6	2.39726	0	33.7042	2.13297	11.9161	10.3591	0.350482	0.730582	0.382917	1.35899	0.497378	0.740437	0.0271996	0.313542	1.66636	0.278921	0.209204	1.34253	high
TCGA-A2-A0EQ	6.64658	0	132.93	4.05148	116.77	25.5552	0.110736	0.0524775	0.547513	1.00869	1.02682	1.19909	0.00432614	46.555	4.40834	0.168209	2.5869	0.152258	low
TCGA-EW-A1IZ	1.51781	0	50.8184	8.69044	32.9237	20.4791	0.395882	2.15748	0.435829	0.787817	0.659899	0.308516	0.0721746	18.674	4.63878	0.056537	1.35829	0.849336	low
TCGA-AO-A125	9.46849	0	47.9978	2.42507	7.51029	23.8832	0.217912	0.0510265	1.55925	6.97168	0.00811734	0.0993694	0	0.335704	0.114451	0.167752	0.0144561	0.76732	low
TCGA-AN-A0FD	0.536986	0	47.8971	1.08267	124.138	18.1399	0.276852	0.361793	0.247897	2.23373	1.20421	0.650361	0.0183541	0.614385	0.731231	0.013724	0.141921	0.83081	low
TCGA-C8-A278	0.813699	0	58.0897	2.34283	19.4012	17.0982	0.411735	0.367726	0.639505	6.44602	1.66023	0.551066	0.0207872	7.99665	7.70259	0.00690809	0.631029	1.62806	high
TCGA-BH-A0HK	0.487671	0	25.7439	8.30712	2.47952	23.778	0.241067	0.103663	1.21163	6.5393	1.6428	1.8534	0.0683664	0.212178	3.18242	0.189873	0.369204	1.21069	high
TCGA-A2-A0T7	1.72877	0	24.0104	8.09125	15.3829	35.945	0.794042	1.65371	2.31949	3.93541	1.0607	0.385683	0.287352	0.95551	4.55006	0.296249	0.239397	1.0347	high
TCGA-EW-A1OY	2.48767	0	61.7794	2.12425	14.5452	12.6554	0.249685	2.66464	0.237299	2.53926	0.287797	0.407491	0.0269531	0.956002	2.35017	0.0644918	0.135853	1.02425	high
TCGA-A8-A07G	1.58082	0	26.4093	2.65176	21.8836	29.3834	0.305862	0.171345	1.29016	3.05264	2.50129	0.837465	0.0565013	2.5139	3.1047	0.0265084	0.133255	1.39791	high
TCGA-AO-A0J8	1.86301	0	54.915	2.36576	76.12	20.6896	0.303429	0.0843484	5.81169	3.56248	0.876656	0.258437	0.0194699	0.505601	2.20722	0.560144	0.461998	1.02857	high
TCGA-JL-A3YW	0.986301	0	44.8993	6.53626	205.696	34.8686	1.01351	0.395132	0.490552	65.6002	2.18348	2.35975	0.0274307	0.361812	0.961788	0.0478584	0.801279	1.75058	high
TCGA-A8-A09D	4.16986	0	50.8751	3.74631	57.1488	23.5308	0.365206	0.0877287	0.618124	4.81793	1.53382	0.585749	0.0619902	7.13122	6.62869	0.107124	0.326654	1.48896	high
TCGA-OL-A6VR	3.34247	0	68.5212	12.0641	290.865	38.2383	0.482447	0.207326	2.12934	1.89335	0.275425	0.147333	0.107947	3.00558	5.89498	0.236764	0.107169	0.772238	low
TCGA-S3-AA15	1.15342	0	47.0004	24.7056	45.9906	30.0253	1.27807	2.203	0.963329	8.07596	5.58081	3.47527	0.143918	1.38554	1.58493	0	1.11478	1.41344	high
TCGA-AC-A3W5	1.38082	0	37.0008	6.60979	79.1775	35.7184	0.670892	0.569029	0.788451	2.88384	1.79702	1.08351	0.016679	38.017	0.640182	0.0540427	1.24669	1.73903	high
TCGA-E2-A107	2.86849	0	39.526	5.81094	5.69261	34.3688	0.293568	0.380038	0.642557	0.820566	0.261979	0.123348	0.058743	6.9313	1.42322	0.0312348	0.210848	0.651562	low
TCGA-A7-A0D9	3.12055	0	17.3296	7.11663	19.3499	20.5437	0.209617	2.66554	0.501289	1.50516	1.04609	0.769022	0.0212312	11.0322	1.97503	0.033867	0.107012	3.24719	high
TCGA-BH-A1F0	2.15068	1	41.4587	21.1423	31.3581	20.5058	0.352076	0.499478	0.552139	7.15309	27.8978	4.55663	0.0786646	0.442502	9.34787	0.142148	0.926473	58.8055	high
TCGA-AO-A0JB	4.22466	0	41.4223	11.7682	7.29181	28.5712	0.781449	3.41994	0.734143	1.31424	0.58131	0.170302	0.193105	2.00683	0.640485	0.09241	0.389327	0.739547	low
TCGA-BH-A202	2.17808	0	29.1708	2.26607	17.7635	11.0809	0.231112	0.480476	0.309229	22.2601	0.711718	0.39268	0.0961019	3.09311	0.84802	0.0362528	0.169595	1.76214	high
TCGA-V7-A7HQ	5.56986	0	80.6942	3.76979	12.9345	36.6505	0.75768	0.154938	0.159025	1.99437	0.248302	0.125161	0.0340608	5.29552	1.83873	0.00565961	0.156071	0.409137	low
TCGA-A2-A0T1	1.4274	0	57.9059	14.5567	114.926	31.4666	0.62912	0.0891232	1.28819	2.85899	1.1295	0.590101	0.0183679	4.07182	1.92047	0.0292996	1.63278	0.227109	low
TCGA-A2-A0SY	3.69041	0	32.983	4.1528	15.2797	23.0107	0.359909	0.130246	0.418947	3.08429	2.46794	2.82388	0.0715815	2.50402	4.23599	0.228368	0.430494	1.20833	high
TCGA-BH-A0HP	1.13425	0	31.9185	10.4389	2.3203	45.3812	0.46542	0.0211497	1.23326	1.15916	1.80787	0.95005	0.174354	5.56886	6.63682	0.417184	0.411441	0.785117	low
TCGA-BH-A0DX	5.90685	0	30.486	6.6774	134.019	31.9902	0.703595	0.268413	0.924011	4.03164	2.39611	1.11511	0.046179	1.89044	4.36012	0.0268562	0.833167	0.907762	low
TCGA-C8-A12O	1.05479	0	28.8305	5.96226	93.889	22.0145	0.435605	0.38315	0.552565	10.8452	1.61609	0.261508	0.0541477	0.723414	1.79829	0.0143957	0.227436	1.47121	high
TCGA-AR-A1AL	8.13973	0	18.9593	11.0971	1.77328	45.4095	0.838566	0.0701284	2.6182	2.67165	6.29698	2.62211	0.32375	1.54817	3.09348	0.295873	0.401772	1.09216	high
TCGA-A2-A1G1	1.6	0	40.5052	8.58304	16.4256	28.7272	1.11265	0.126983	0.418925	7.24324	0.994764	0.668226	0.304277	0.950524	0.280297	0.0111323	0.306988	0.534816	low
TCGA-AC-A3HN	1.3589	0	34.7956	10.0702	98.1436	24.9171	0.946375	7.11373	2.25822	5.89116	2.29905	1.4758	0.180213	1.09729	1.96128	0.101811	0.815436	1.6778	high
TCGA-C8-A135	1.07671	0	20.8146	5.22498	2.40725	44.7391	0.397421	0.0274658	1.13491	1.50532	1.21466	0.320922	0.0996259	40.8657	7.66539	0.0496622	0.285312	6.16753	high
TCGA-D8-A1XY	1.37808	0	24.0806	11.473	17.2848	16.3006	0.352972	0.0548863	0.774994	2.84564	2.19564	0.706872	0.0579164	2.28534	3.39309	0.0469147	0.211475	2.44474	high
TCGA-E2-A15J	4.49315	0	27.299	12.5406	13.6838	16.3455	0.250308	0.0461302	0.190233	1.86924	0.366921	0.485105	0	0.94082	0.995267	0.0151655	0.0479196	1.62188	high
TCGA-AR-A24N	6.54247	0	47.1879	5.82472	2.83529	38.1584	0.247165	0.781779	0.528409	7.41442	2.03637	0.381229	0.0251506	0.434883	0.62116	0.040746	0.0936352	0.608396	low
TCGA-BH-A18R	3.12877	1	33.1539	2.07595	6.87414	23.5052	0.218136	0.254244	0.912966	1.06172	1.00387	0.142187	0.106409	43.0977	13.1473	0.093228	0.192077	17.6109	high
TCGA-A2-A0SW	3.73973	1	93.942	4.7038	30.0481	21.3966	0.442312	0.220091	0.246872	6.76877	1.49074	0.426702	0.0193535	5.57311	2.8397	0.00964745	0.787037	0.3671	low
TCGA-S3-AA11	1.15342	0	39.1622	5.05679	26.0125	33.7862	0.875808	0.068093	0.890149	1.07007	0.213035	0.380134	0.0842019	1.33897	5.42556	0.123122	0.135038	1.10801	high
TCGA-E2-A2P5	2.24932	1	70.1395	4.13884	2.9982	30.7097	0.736794	0.479245	0.243088	1.28841	0.909782	0.895954	0.0553113	29.8585	7.27114	0.126043	0.334908	2.98335	high
TCGA-A8-A08C	2.4137	0	23.1339	3.44648	4.72274	25.3986	0.0748835	0.0349326	0.389912	0.465785	0.368003	0.489801	0.0230382	0.381333	7.57657	0.0803897	0.0923685	1.52362	high
TCGA-E2-A1IF	3.11781	0	33.7018	16.2534	66.5724	40.5673	1.20505	0.0918463	0.930664	2.67881	2.77469	1.31506	0.121146	1.21619	2.16659	0.138034	0.65919	0.865846	low
TCGA-E2-A1AZ	6.38082	0	52.3304	13.1294	12.6127	15.5004	0.727707	0.338656	0.751993	1.89465	1.48083	2.90857	0.317837	2.53651	1.16304	0.0513852	0.895472	0.379586	low
TCGA-C8-A12L	0.994521	0	27.5476	4.59758	14.6636	12.9723	0.149436	0.438182	0.2256	21.3563	0.219681	0.193074	0.0875707	1.44431	1.53452	0.0130958	0.220693	1.47526	high
TCGA-AR-A1AO	7.1726	0	38.9766	10.1845	860.068	26.1221	0.606076	0.531596	1.66608	5.64012	6.43574	1.23166	0.2562	2.30169	3.07478	0.0974648	1.13533	0.903767	low
TCGA-A2-A0YL	4.03836	0	24.3842	10.6275	1.80756	45.0017	0.880978	0.362475	3.66409	2.32439	2.08066	4.25884	0.399668	0.447135	2.33259	0.242054	0.222498	0.572608	low
TCGA-D8-A1XW	3.5863	0	20.3239	13.2011	46.6519	128.267	0.358381	0.0783857	0.669126	12.2164	1.68132	0.401975	0.0807746	0.0859499	2.25631	0.0193272	0.46265	0.0361985	low
TCGA-A2-A1G6	1.3726	0	19.2043	19.0548	4.04787	87.0137	1.7693	0.0242197	6.24238	2.56047	4.75704	0.364748	1.77301	0.747136	5.61866	0.788272	0.333932	0.0216839	low
TCGA-C8-A26Z	1.28767	0	14.8585	1.67223	1.72325	37.7346	0.154636	3.56119	0.436098	0.307485	0.405925	0.271512	0.0195176	1.55473	0.488888	0.0616188	0.0596216	0.870175	low
TCGA-AC-A2FF	6.63014	0	25.5526	8.69376	13.9604	29.0853	0.625426	0.124899	2.06025	2.8982	4.16587	0.713473	0.274572	4.63202	5.21157	0.872549	0.518976	1.5072	high
TCGA-B6-A0IH	8.12329	1	20.6981	8.28008	5.52983	26.8283	0.778392	0.227836	1.80684	1.78452	2.13005	3.57683	0.190714	0.635446	2.31741	0.282324	0.450178	1.10378	high
TCGA-AC-A6IX	1.02192	0	32.6953	7.92464	8.7829	17.8433	0.934649	0.488199	0.896427	2.67635	1.60776	2.98894	0.122857	17.2689	7.95326	0.240746	0.499857	5.32434	high
TCGA-E2-A105	3.58356	0	31.6973	1.41985	27.6799	18.7121	0.234429	3.53282	0.910777	0.70988	0.30162	3.35771	0.0586142	0.756882	0.823488	0.0474799	0.167861	1.12602	high
TCGA-AC-A3W7	1.29041	0	26.9705	12.0622	8.00826	43.2188	1.83349	0.164199	1.11218	1.87663	1.0296	1.00192	0.226732	1.95048	1.80858	0.18556	0.306247	1.0318	high
TCGA-EW-A1IX	3.30959	0	19.6864	4.04624	30.4278	21.3393	0.538842	1.41308	1.07581	0.734096	2.82049	0.514305	0.0278784	0.466158	1.65634	0.083382	0.269172	1.9889	high
TCGA-E2-A106	6.96164	0	29.6471	7.07136	2.51243	33.9485	0.15752	1.95951	0.28209	0.85139	0.178846	0.191184	0.0274126	0.31947	0.482004	0.121031	0.062804	0.684935	low
TCGA-A7-A4SB	1.14521	0	18.0986	7.02565	1.23496	25.9117	0.733752	0.189176	0.817575	1.44467	0.722261	0.67786	0.0810955	10.5099	5.35445	0.292304	0.264401	2.90755	high
TCGA-GM-A2DL	9.6411	0	36.8585	3.97378	28.0735	52.3663	0.705552	0.0877693	0.352294	18.9908	2.12228	0.68369	0.0964738	2.54499	3.67166	0.149082	0.408901	0.588324	low
TCGA-C8-A131	1.12603	0	29.7667	7.33217	49.2268	29.4808	0.120556	0.0856967	0.230887	13.9717	0.878551	0.326356	0	0.910431	0.488165	0.00469553	0.194228	0.88982	low
TCGA-A1-A0SB	0.709589	0	15.0682	9.81392	0.755865	42.4359	1.94765	0	4.98806	1.33617	8.24654	0.760085	0.609159	0.473676	4.11313	0.0186866	0.0536778	2.94949	high
TCGA-A2-A04Q	6.53425	0	86.6105	8.10788	111.921	29.1022	0.427576	0.0733649	0.522394	3.58263	1.20859	0.279393	0.0766089	1.54454	0.799267	0.0482381	1.86139	0.0581863	low
TCGA-PL-A8LZ	0.827397	0	62.2235	24.2093	40.477	20.5873	0.289181	0.0928348	0.706969	4.16366	2.26446	1.04455	0.0510209	2.25303	1.97318	0.0864729	0.958515	0.616941	low
TCGA-E9-A1N4	2.73973	0	29.2935	2.84692	4495.74	13.5016	0.268674	0.0949277	0.73987	1.33561	2.84237	1.15847	0.0573882	0.0578268	2.77302	0.0390099	0.301806	4.76846	high
TCGA-AC-A2FM	2.16986	1	26.5658	18.616	2.31726	24.0642	0.227844	27.8291	0.757693	0.722557	0.302451	0.576619	0.0578121	10.0818	4.63894	0.073007	0.344373	28.9168	high
TCGA-BH-A208	4.81918	1	13.8656	9.28841	5.87927	41.6904	0.430741	0.0979189	1.76416	4.22211	5.34926	4.60476	0.0825163	2.10282	1.19227	0.092997	0.258917	1.50378	high
TCGA-BH-A0E9	6.81918	0	19.9401	17.3457	2.86415	43.9941	1.01709	1.62496	2.20981	2.34562	2.30479	0.63128	0.535833	2.36481	3.25653	0.289535	0.323307	0.621256	low
TCGA-BH-A18I	2.99452	0	46.5624	6.2699	22.2444	22.3457	0.642386	1.06549	0.764154	1.68463	2.33859	0.995969	0.128318	0.371149	1.53386	0.1127	0.440977	0.790156	low
TCGA-AO-A1KP	8.09041	0	30.5842	2.5722	2.74796	14.3858	0.164542	0.377054	0.312758	0.817097	0.466146	0.660151	0.0106572	0.475653	4.63247	0.201875	0.0244164	1.79231	high
TCGA-AR-A2LJ	5.10959	0	39.4127	10.2583	127.465	26.6376	1.23731	0.23164	0.536948	3.11609	1.39899	0.848379	0.172869	6.55213	1.42196	0.188378	1.07763	0.619657	low
TCGA-Z7-A8R5	9.00548	0	51.9058	18.0679	31.9874	63.9785	3.65133	0.226637	1.49849	1.93286	1.6865	0.617896	0.766024	2.00463	0.560786	0.0931348	0.456588	0.265554	low
TCGA-A2-A0T5	1.45479	0	22.6244	22.0346	12.5209	39.7573	0.730053	0.0940501	0.756301	0.427516	1.06975	1.1966	0.236476	2.71565	0.851339	0.0579739	0.124343	0.824892	low
TCGA-E9-A22D	3.41918	0	155.702	1.6082	39.2632	14.3662	0.425124	0.348316	0.162558	1.85805	0.475718	0.76324	0.0252127	1.71154	3.02523	0.0111717	1.22267	0.065524	low
TCGA-AR-A250	6.23014	0	50.2955	1.46616	136.874	28.6606	0.492129	0.0787113	0.680923	2.39891	1.753	0.853843	0.0259553	8.38521	2.60243	0.0143759	0.247772	1.0965	high
TCGA-A8-A08T	9.33973	1	16.8329	1.72672	41.4122	22.6724	0.243774	0.0786203	0.311248	3.37248	1.6128	0.618255	0.0518505	3.00822	1.79222	0.110772	0.106065	1.45174	high
TCGA-A2-A0CX	4.73425	0	34.391	1.8221	44.0485	26.4351	0.502903	0.194361	3.34832	5.98252	2.29575	0.674993	0.0440627	8.81951	10.5951	0.0439293	0.224844	5.2603	high
TCGA-OL-A5D8	2.66575	0	32.1679	2.19951	23.3289	23.5626	0.233296	0.143316	0.404252	1.08701	0.842037	0.9973	0.0189036	2.61072	0.318392	0.113078	0.297751	0.720828	low
TCGA-LL-A440	2.07945	0	16.9249	21.0043	118.587	42.4327	2.46268	0.400596	1.26737	7.79076	4.92387	7.04644	0.430163	0.744853	2.16348	0.0911752	1.2649	0.98026	low
TCGA-BH-A18H	1.7863	0	55.0407	4.23099	84.0762	31.043	0.335665	0.327161	0.772569	1.14499	1.71657	0.554402	0.08517	1.01704	7.56615	0.118877	1.16428	0.332907	low
TCGA-A2-A0D4	2.10137	0	108.471	8.39207	5.02184	41.32	0.127639	2.71214	0.32987	1.8905	0.47332	0.289711	0.0283018	1.03395	1.38422	0.0282161	0.22046	0.16436	low
TCGA-GM-A5PV	1.12877	0	50.7838	9.0398	14.0668	44.432	0.614648	0.06951	0.940203	1.27831	0.439359	0.180486	0.178784	1.4024	6.47688	0.196525	0.210055	0.499851	low
TCGA-E2-A152	5.46301	0	28.5974	5.92699	102.563	44.6172	0.288983	0	1.64358	5.84392	0.839428	0.343634	0.00419619	23.0322	2.34863	0.614973	0.182661	2.12048	high
TCGA-A7-A0CG	2.85753	0	35.6046	8.38475	12.8532	36.3985	0.403767	0.174706	1.74145	1.11505	3.4436	3.27262	0.127564	4.90771	3.93458	0.209228	0.523235	0.905326	low
TCGA-E9-A22B	1.89589	0	50.811	3.8227	14.0682	23.1507	0.265945	0.456009	0.418874	0.910427	1.13982	1.54623	0.0353812	0.431385	3.66914	0.117581	0.131724	0.889837	low
TCGA-BH-A0BM	5.13973	0	36.6939	9.93495	4.42464	38.7182	0.861038	0.249767	12.0303	3.33367	2.66924	0.718371	0.54485	0.651668	6.64053	0.126326	0.319329	1.43539	high
TCGA-BH-A5J0	1.9589	0	67.9826	5.13924	76.5767	37.5517	0.934001	0.243851	0.212951	8.49505	1.52734	0.767253	0.0425703	2.07195	3.41652	0.202776	0.747739	0.412266	low
TCGA-EW-A1J1	1.57534	0	41.5445	3.16564	25.9157	20.5556	0.119062	0.0820307	20.3029	0.677104	0.241657	0.894584	0	0.14125	0.656141	0.0419501	0.196247	5.27629	high
TCGA-EW-A423	0.846575	0	37.7325	3.36424	24.4634	25.0278	0.826564	0.265008	0.3637	0.732412	1.32431	0.500939	0.0209729	2.52922	0.48458	0.439097	0.208217	1.14203	high
TCGA-A7-A13D	2.64384	0	21.1957	14.7876	98.3904	21.0136	0.422055	0	0.205143	33.2117	0.634579	0.621462	0.332717	5.70161	0.934827	0.0231426	0.177274	1.58711	high
TCGA-B6-A0RI	19.5233	0	32.8817	5.61902	26.0727	44.456	0.392285	0.106086	0.409482	11.5955	0.618794	0.358094	0.0209893	0.790998	4.17427	0.00348762	0.108197	0.80433	low
TCGA-E9-A5UP	1.2	0	45.4571	56.9839	35.8249	9.81043	0.0693342	0.876879	0.033197	10.7313	0.0335396	0.0223953	0	0.403514	0.423762	0.00945173	0.114031	4.26465	high
TCGA-A8-A07O	0.832877	0	15.9298	2.86317	212.886	8.51929	0.135666	0.221938	0.677273	7.70566	0.443287	0.0720339	0	2.92567	0.614347	0	7.5312	0.000778182	low
TCGA-A1-A0SN	3.27671	0	59.4423	2.36399	20.6164	13.4475	0.374187	9.12238	0.917959	0.999691	0.42361	0.534773	0.0137201	1.38084	1.06211	0.0649731	0.326124	1.6712	high
TCGA-BH-A0DZ	1.35616	0	51.4439	2.95884	80.3788	25.4028	0.361068	0.260384	0.704399	28.0819	0.408697	0.108176	0.0429311	3.8601	2.43068	0.0256807	0.0983579	1.38807	high
TCGA-E9-A1R6	0.928767	0	21.7734	1.21942	37.1011	22.1253	0.272422	0.0126687	0.434666	2.24425	0.983487	0.473685	0	0.922377	2.10003	0.112452	0.138779	1.27541	high
TCGA-BH-A8FZ	1.5726	0	49.7094	15.7376	68.3008	37.2738	1.08685	0.111795	0.903602	5.54637	3.84734	1.08129	0.258051	34.0984	3.21499	0.229706	0.939606	2.40298	high
TCGA-A8-A06R	1.49863	0	55.4391	2.02827	142.551	27.2605	0.537925	2.80871	0.479145	14.585	1.48428	1.35885	0.0791605	1.088	1.68457	0.086813	0.340054	0.865148	low
TCGA-EW-A2FS	4.39452	0	75.2315	9.84278	12.7976	30.735	0.62865	0.356513	0.586183	1.57726	2.60276	1.40945	0.322345	1.04917	0.754197	0.215506	0.390977	0.235289	low
TCGA-AO-A12H	3.38082	0	31.0038	1.73718	21.2315	23.7721	0.109317	0	0.212685	1.46524	0.89737	0.141239	0.0132866	0.865946	1.36638	0.105971	0.0152202	0.916545	low
TCGA-A8-A0AB	1.41918	0	7.22468	1.89832	6.13699	16.5395	0.119811	0.00903291	0.725634	0.938519	0.249073	0.309597	0.0536152	1.61643	2.84998	0.0356353	0.0955391	1.64584	high
TCGA-AQ-A04L	10.8411	0	23.0736	1.43218	55.0274	43.9092	0.283285	0.0469868	0.329401	13.59	0.523228	0.195205	0	5.26888	3.15918	0.00772355	0.0798699	1.00312	high
TCGA-BH-A1EW	4.6411	1	25.5056	9.09004	5.62712	30.0846	0.431548	3.18887	0.61934	1.62322	8.07025	3.35208	0.131442	0.924907	2.56272	0.190226	0.451715	2.37941	high
TCGA-S3-AA0Z	1.4	0	20.8732	14.9037	38.3171	33.2214	0.357164	0.0470787	0.427118	0.904922	0.833809	0.177251	0.0232865	1.98572	0.598376	0.00386933	0.480157	0.734569	low
TCGA-BH-A0W5	3.52877	0	33.7745	5.40973	61.6213	26.5252	0.802117	1.3705	1.1343	2.09844	1.42031	0.518175	0.273533	0.759284	1.71033	0.110663	0.817412	0.413984	low
TCGA-C8-A8HP	1.08493	0	37.3865	19.2639	49.6619	55.7999	0.875321	4.35553	0.212056	4.3061	1.34303	0.448387	0.0506166	11.7762	0.483649	0.0756951	1.11617	0.505524	low
TCGA-AC-A3TM	2.08767	0	71.9841	8.69615	16.597	34.7438	1.62854	0.0414147	0.478204	3.18421	0.395297	0.666717	0.127462	2.06268	0.36272	0.0499226	0.224232	0.571151	low
TCGA-A2-A4S3	1.82466	0	48.1429	1.49467	48.6869	16.332	0.68676	1.72721	0.214447	1.81386	0.720889	0.424364	0.0122484	6.2179	2.65015	0.0366339	0.778716	0.970833	low
TCGA-E2-A1IO	5.08219	0	22.1557	7.804	20.0155	26.0212	0.570896	0.170688	1.5204	1.34909	2.09467	0.804088	0.160813	0.242416	1.89861	0.220449	0.465148	0.910603	low
TCGA-A2-A3XW	4.12329	0	48.9175	8.77503	55.859	47.6243	0.862621	0.0743721	0.466181	14.3506	0.509303	0.226215	0.154153	6.04239	1.48657	0.178137	0.517722	0.386725	low
TCGA-AC-A23E	1.91233	0	21.9388	1.19947	206.337	28.2142	0.387947	0.0453143	0.819232	9.5811	6.01104	2.84268	0.0448275	0.747295	1.13641	0.0178767	0.0821622	2.36842	high
TCGA-A8-A08X	3.58356	0	30.7104	3.6168	31.934	20.449	0.502492	0.0539646	0.427279	4.81261	1.25146	0.411023	0.17795	2.78767	2.13262	0.0177411	0.38731	0.826322	low
TCGA-E2-A154	1.61918	0	21.1949	3.07994	8.59506	21.7373	0.40873	0.478544	0.301653	1.89116	1.33041	0.754411	0.0112715	0.444765	0.788589	0.0224748	0.090383	1.38459	high
TCGA-B6-A0RE	21.3068	0	24.1034	16.8456	22.1994	39.2172	0.578126	0.129	0.0957557	5.27414	0.342025	0.321557	0.212691	1.52765	0.818429	0.00848189	0.0974578	0.623421	low
TCGA-LL-A8F5	1.63288	0	83.472	5.26908	309.877	43.0531	0.0974392	0.0782016	0.31991	49.7502	0.427948	0.170565	0.134093	3.09608	1.5636	0.0308509	0.32494	0.333419	low
TCGA-A2-A0T3	4.15342	0	37.599	3.63437	114.74	45.2689	0.684598	0.0442403	0.530899	0.781416	0.734275	0.384821	0.127648	0.362204	1.38213	0.0945373	0.229782	0.35042	low
TCGA-B6-A0IQ	11.7397	0	26.7624	9.56194	22.4091	27.1843	1.15551	0.168558	0.376902	3.43453	0.125134	0.111849	0.614495	3.14064	2.57448	7.23156	0.477537	0.531155	low
TCGA-B6-A402	6.24932	0	22.6804	4.1838	82.8784	19.6623	3.57047	0	1.38969	4.1514	0.890851	0.373167	0.0408543	3.73858	0.26201	0.00407306	0.12636	11.846	high
TCGA-HN-A2OB	5.1589	0	17.8024	16.5029	10.6888	46.9535	0.86099	0.0590926	2.19807	2.53263	2.20598	0.851573	0.297161	3.94818	6.36521	0.679944	0.195316	1.42193	high
TCGA-AC-A3YI	1.93699	0	26.1837	15.938	60.3722	84.8373	2.29599	0.188837	1.29529	7.19407	2.57012	2.517	0.529291	2.32367	1.05553	0.191417	1.09375	0.0960202	low
TCGA-A2-A25E	8.77808	0	39.3024	1.8477	3.47318	18.9591	0.163388	1.4722	0.378766	2.47707	1.94583	0.365148	0.07608	0.89307	4.86749	0.0252833	0.174304	1.36792	high
TCGA-EW-A1OZ	3.36712	0	64.6075	1.24043	53.4308	24.321	0.160248	0.0103556	0.220357	8.62909	0.986229	0.419465	0.0204887	24.8143	6.55672	0.0204267	0.293381	2.43595	high
TCGA-C8-A1HL	0.868493	0	73.9619	2.96413	45.4134	27.0589	0.177833	3.02196	0.567333	1.02347	1.15093	0.676285	0.0275276	0.659054	0.567075	0.164665	0.126135	0.494187	low
TCGA-AC-A2BK	6.08767	0	13.3368	3.52255	0.917745	25.29	0.0264287	0	0.0690217	0.3478	0.109039	0.130377	0.00394225	3.96412	0.296243	0.00393032	2.75475	0.0544243	low
TCGA-E2-A15K	0.753425	0	73.948	8.25761	39.3216	28.7744	0.265196	0.294803	0.338086	1.64089	0.530016	0.76547	0.0138875	0.476155	0.926627	0.00923027	0.408319	0.305273	low
TCGA-BH-A0DK	1.1589	0	61.1618	7.27792	46.0258	30.5004	0.424614	0.0411593	1.32619	5.80884	2.0807	1.06159	0.122151	1.35193	4.76834	0.198459	0.870666	0.397234	low
TCGA-BH-A2L8	1.67671	0	75.3599	3.20786	24.1808	31.0219	0.489648	0.135358	0.318678	2.65932	1.67826	7.36795	0.0689809	4.1054	1.69019	0.206316	0.697234	0.274404	low
TCGA-EW-A1IY	0.706849	0	53.5934	5.84903	7.68358	20.9759	0.246923	0.110857	1.11699	1.72771	1.66947	0.470148	0.149268	0.329549	1.74252	0.0303707	0.261722	0.571118	low
TCGA-GM-A3NW	9.20822	0	34.1005	7.40325	2.29985	36.9946	0.593048	0.0753437	0.339704	1.42212	0.306302	0.612984	0.0952382	17.3637	3.84393	0.16513	0.218197	1.50938	high
TCGA-D8-A141	1.71507	0	51.0008	1.9588	129.246	32.5699	0.883381	0.420171	1.03074	2.77046	2.04751	1.56655	0.0639473	3.8401	1.61329	0.0460443	1.15171	0.343377	low
TCGA-AQ-A1H3	2.70959	0	22.5597	10.9622	10.9277	30.2141	0.336626	0.269544	0.819374	1.82536	2.53192	1.23479	0.0984059	1.17378	2.74939	0.215205	0.381818	1.07238	high
TCGA-AC-A3EH	0.539726	1	18.3404	6.57338	58.2538	26.1115	0.318761	0.0919494	0.375392	2.33465	0.273044	0.949034	0.0341106	12.2298	1.28163	0.0302288	0.108541	1.89605	high
TCGA-LL-A5YM	1.07945	0	77.4186	3.13012	134.386	31.0826	0.367047	0.374262	0.138288	3.25085	0.371516	0.279875	0.00493655	0.0612832	0.626794	0.00984322	0.254474	0.292635	low
TCGA-A2-A0CY	4.58356	0	10.3471	4.21559	62.9483	22.3828	1.1784	0.0434343	0.121799	32.7255	0.340872	0.037593	0.167097	2.50194	2.17111	0.0380779	0.0875039	3.44457	high
TCGA-C8-A274	1.39178	0	29.9643	0.839968	2.741	28.4128	0.375804	0.0467493	0.234428	0.718873	0.353005	0.063121	0	0.803767	0.139809	0.0368857	0.0459139	0.739629	low
TCGA-AN-A0FK	0.583562	0	27.5232	3.00442	34.6353	21.4116	0.318468	0.228097	0.35447	0.785817	0.275008	0.24314	0.00395871	0.993413	6.15731	0.0473608	0.0906967	1.79105	high
TCGA-E2-A15A	1.94521	0	46.5589	3.85752	11.4372	20.249	0.419571	3.9887	0.203004	0.382459	1.53358	3.57211	0.028987	0.8193	0.936551	0.0216745	0.431672	0.939994	low
TCGA-E2-A1B6	2.37534	0	90.4313	12.6608	74.0183	31.6209	1.33361	0.32836	0.287195	1.58285	1.85295	0.261728	0.123386	0.654224	0.402913	0.0150627	1.50284	0.124774	low
TCGA-AO-A0J4	4.34795	0	26.8002	10.8782	40.6584	41.3611	1.03797	0.0974499	0.767566	8.77504	1.409	0.413287	0.0133893	1.21576	0.281027	0.00800927	0.647259	0.736345	low
TCGA-E2-A1IE	6.47123	0	15.1047	2.37514	6.02302	19.357	0.206859	0.0605478	0.507939	0.754909	0.343082	1.06906	0.022818	1.72236	1.82369	0.0597161	0.101288	1.36409	high
TCGA-E2-A1B5	2.69589	0	63.2663	7.18373	28.4543	18.0616	0.664031	0.342264	0.657948	3.72025	2.7168	1.42876	0.243089	0.238648	20.2636	0.186092	1.09895	1.76563	high
TCGA-B6-A0RO	13.5041	0	52.6239	2.85539	1.28855	25.6805	0.142805	5.60231	0.400905	0.4387	0.456532	0.0641764	0.156212	1.76459	0.395981	0.0744839	0.0972532	0.604473	low
TCGA-D8-A147	1.6	0	23.1753	8.59928	46.1922	26.8907	0.541768	0.0234417	0.361545	2.41732	1.5364	0.24347	0.363308	1.83354	0.338008	0.00385328	0.703966	0.299893	low
TCGA-A7-A3IY	0.945205	0	46.1497	7.32315	383.301	33.0746	2.74388	0	1.85311	1.75943	2.20514	1.29917	0.225694	0.110416	1.62087	0.0737105	0.36998	1.95399	high
TCGA-D8-A27I	1.20274	0	17.1472	12.7241	12.401	38.1593	0.688786	0.316813	2.79192	4.24428	2.10148	4.73629	0.205774	1.24357	7.37056	0.14834	0.533092	1.45853	high
TCGA-A8-A0AD	3.16986	0	20.3516	5.54801	14.9624	17.4526	0.321238	0.0746941	1.09411	11.3927	0.640065	0.488745	0.00985222	1.21433	2.06468	0.0049112	0.107217	2.17191	high
TCGA-B6-A0I1	6.46849	1	21.6384	39.1961	26.8997	24.6578	1.46859	0.0808586	0.261756	18.0941	0.102904	0.0472394	0.0199975	2.03921	0.783747	0	1.4241	1.66513	high
TCGA-BH-A0HU	1.07397	0	56.7146	10.2932	11.3896	21.8448	0.262877	0.83445	0.193447	1.14232	0.342027	0.28694	0.0334657	1.68158	0.693736	0.00370715	0.272612	0.608552	low
TCGA-AC-A5XS	1.61096	0	95.6101	5.17278	10.6478	19.9543	0.766659	0.0641148	0.245891	3.64718	0.89755	1.44003	0.0634261	1.69662	1.16758	0.258206	0.405666	0.381896	low
TCGA-A2-A0ES	6	0	21.0844	13.3878	5.35175	67.6989	1.3099	0.0125587	2.03846	2.54446	2.36013	0.789144	0.617049	2.32081	4.31116	0.243595	0.322589	0.22436	low
TCGA-A2-A0SU	4.55342	0	25.4459	6.04981	18.6433	26.6494	0.307667	0.070226	0.887335	1.07988	7.62648	1.48793	0.208415	0.381934	5.19648	0.133905	0.265273	2.07673	high
TCGA-A2-A4S0	1.93425	0	21.9722	2.34307	1.59909	33.3726	0.409825	0	32.5412	0.591733	0.498787	373.094	0.0121162	0.102066	0.231544	0.0362386	0.0763373	33.677	high
TCGA-A8-A08Z	3.33425	0	20.4303	1.26828	40.6734	42.6112	0.547006	0.33882	0.514183	6.11366	4.39822	1.34897	0.0186211	0.201444	0.793738	0.0594073	0.179181	1.0606	high
TCGA-B6-A0RL	6.76438	1	31.1065	0.519146	9.24661	20.7362	0.0586442	0.85298	0.0333241	1.24191	0.0595143	0.0291421	0	0.938574	0.853509	0.029518	0.038156	0.858627	low
TCGA-A2-A0CK	11.3945	0	28.482	11.2506	2.77947	26.2508	0.70715	0.026657	0.69695	2.10494	1.31459	1.13514	0.294472	0.970417	2.07559	0.302344	0.402779	0.638011	low
TCGA-AC-A6IV	1.55616	0	28.3576	11.0267	36.0697	21.8309	1.83679	0.495313	1.13412	4.22731	3.85469	2.40685	0.174997	1.01381	17.0323	0.174467	0.815223	9.70809	high
TCGA-A7-A26I	1.81096	0	11.2931	28.0485	36.9724	40.4555	1.37891	0.0325182	1.36245	3.7165	1.88298	0.979445	0.193013	0.237708	1.84774	0.128286	0.307087	1.9532	high
TCGA-D8-A1X8	2.14521	0	33.3008	4.27979	1.04322	27.5966	0.199494	0.157924	3.21719	1.35955	1.87104	1.57579	0.141349	1.07856	2.55664	0.203965	0.268446	0.869776	low
TCGA-A2-A3Y0	3.19726	0	60.8172	18.2724	32.4922	9.18485	0.574379	0.137103	0.15483	18.9622	0.058161	0.191689	0.0312992	4.10448	0.603769	0.00346716	0.912291	0.933744	low
TCGA-A7-A26F	2.02192	0	20.1421	28.3947	20.0115	18.9116	0.793172	1.18786	1.10296	18.3535	1.73117	0.397978	0	0.324922	0.785793	0.195257	0.825037	2.95958	high
TCGA-E9-A1RI	2.96986	0	37.2374	3.09337	29.3051	22.3215	0.648567	0.0527324	1.11513	0.59172	3.42259	0.947499	0.100854	3.20406	3.28246	0.0242704	0.123499	1.88445	high
TCGA-EW-A1J3	1.38082	0	29.9884	4.3765	4.66204	23.1768	0.302347	0.511515	0.418571	1.16193	0.327616	0.463558	0.0793757	1.54259	2.05895	0.22092	0.0644069	1.00672	high
TCGA-E2-A15C	1.90137	0	24.8832	3.47548	11.9216	16.1588	0.438581	0.231874	0.591725	1.38173	1.56226	0.849983	0.152922	1.66708	1.10719	0.0269046	0.118502	1.23746	high
TCGA-B6-A0I5	23.4411	0	69.7484	9.06633	24.5503	65.2826	0.535539	0.419182	0.23954	3.0176	0.657311	0.412046	0.0740498	3.19992	0.17589	0.0196868	0.26579	0.123358	low
TCGA-EW-A1OX	2.49589	0	49.1437	1.19131	8.07958	16.6189	0.0528451	0	0.378326	2.31468	0.0619715	0.773805	0.00481719	0.401524	3.47948	0.00960522	0.0110365	0.944746	low
TCGA-D8-A1JU	1.22466	0	30.9847	7.41183	3.40618	31.9502	0.849884	0.041359	4.06097	2.64277	3.69105	1.91155	0.225031	2.25844	8.09942	0.435102	0.304649	2.64057	high
TCGA-A2-A4RX	2.03288	0	18.845	8.86368	86.994	58.2363	2.05241	1.20622	0.696394	41.7336	21.5296	2.02536	0.875058	0.646614	1.73067	0.0462641	0.463234	4.25726	high
TCGA-BH-A1ET	6.90411	1	26.6594	2.72824	1.14969	13.3676	0.22635	0.126802	1.44323	0.534739	1.13436	1.10007	0.0614901	1.20609	1.30495	0.0735648	0.140878	1.40983	high
TCGA-A2-A0CP	7.70685	0	41.3034	7.07272	6.46627	54.9466	1.04368	0.155604	0.795686	6.89126	1.36557	1.08078	0.179587	3.42376	1.83647	0.0895218	0.29389	0.397583	low
TCGA-AR-A255	4.90959	0	36.1273	4.72299	17.455	23.7167	0.269132	1.70054	3.16451	1.48527	0.937815	0.717524	0.161218	1.01623	8.50716	0.16073	0.337243	1.6281	high
TCGA-A2-A0CV	8.24932	0	30.8293	15.9052	3.91638	69.9777	0.592568	0.133592	3.12918	3.46014	2.95098	1.25371	0.311513	0.128348	0.923388	0.159991	0.169413	0.24843	low
TCGA-D8-A1XB	1.51233	0	17.4476	3.49735	10.3564	34.3362	0.601648	0.0307051	1.26876	2.68779	1.2993	0.494309	0.0759382	2.48247	5.34239	0.105992	0.139183	1.64424	high
TCGA-BH-A0B5	5.85205	0	38.5368	4.04696	29.3361	26.6668	0.599225	0.17962	1.59601	2.09642	1.02867	0.391769	0.0947683	0.486694	1.72663	0.0747978	0.253307	0.822747	low
TCGA-E9-A1N8	2.84658	0	13.8444	8.3206	19.5782	15.5203	1.28272	0	1.07642	5.31191	0.323301	0.404019	0.25131	0.807805	1.04463	0.0417582	0.251898	1.74958	high
TCGA-A2-A0T0	1.46027	0	25.558	3.436	40.8911	10.1465	0.463384	0.0423076	0.345449	48.2049	0.148067	0.38998	0.115096	3.37721	0.515141	0.0104316	0.175795	3.12687	high
TCGA-LQ-A4E4	2.32603	0	24.0505	4.54197	2.74305	24.2701	0.992376	0	0.510519	1.48136	1.17277	0.388262	0.0630684	3.74694	1.16626	0.525885	0.334963	1.46313	high
TCGA-OL-A66L	3.56438	0	85.0237	9.00711	15.9178	51.3171	0.947925	0.114001	0.213905	4.98219	1.01558	1.26544	0.0751844	2.74172	1.31808	0.178022	0.656712	0.155356	low
TCGA-E2-A1IG	5.86301	0	26.8967	9.59544	16.2595	38.6709	0.827253	5.91399	0.425452	3.45805	1.13836	1.37324	0.0987963	0.765594	0.403484	0.0214124	0.103333	1.41397	high
TCGA-E2-A1B1	7.26849	0	46.1963	5.40585	57.8932	32.0977	0.503232	0.126198	1.65878	2.2463	4.32509	2.71457	0.286919	9.94565	3.78121	0.0502227	0.920793	0.540161	low
TCGA-AC-A23G	6.1589	0	18.6049	15.8217	93.1208	35.089	1.57639	0.266652	1.37454	3.62475	4.73681	3.21954	0.139221	0.142943	0.944604	0.0803578	0.973682	1.36541	high
TCGA-BH-A1FE	6.2274	1	16.434	13.1795	5.52215	74.8062	3.42203	0.0214455	2.87777	57.0472	5.6814	5.44035	0.0636455	6.43371	2.89526	0.652154	0.891097	8.76615	high
TCGA-BH-A0E1	1.30685	0	28.4532	5.6313	361.857	21.9223	0.378533	0.131717	23.6369	0.971662	0.88564	1.01235	0.0477774	0.227233	0.993229	0.0303118	0.114437	13.39	high
TCGA-D8-A1XD	1.43014	0	17.7313	3.05847	25.7485	30.8738	0.323277	0.163839	0.390645	2.34451	0.669755	0.665194	0.0540263	5.59199	9.92686	0.0832424	0.0900201	2.64885	high
TCGA-GM-A5PX	1.50959	0	36.7616	12.5091	10.2787	41.3711	1.07544	0.12775	1.19413	2.28595	2.16775	0.486507	0.149781	2.05448	1.75562	0.116662	0.428948	0.740258	low
TCGA-A2-A0ER	6.2	0	23.5645	2.22381	3.91265	23.0895	0.0815364	0.0829879	0.517145	0.59878	0.895764	0.426175	0.0395279	1.49099	3.72278	0.0363768	0.11146	1.1746	high
TCGA-GM-A2DI	7.09589	0	48.5052	6.57256	53.6092	26.7017	0.477176	0.111736	1.05058	1.71238	2.29891	1.33459	0.119747	1.38038	3.60416	0.0367337	1.22402	0.319043	low
TCGA-E2-A10F	2.40548	0	36.8852	3.76732	21.2661	40.9656	0.555034	0.0611019	1.60255	2.36798	2.95751	1.62461	0.0523861	0.775393	1.74118	0.120525	0.290817	0.70582	low
TCGA-BH-A0BG	5.12603	0	46.6464	4.33681	23.2873	36.8868	0.291795	0.179007	0.329728	5.55899	0.765704	0.170427	0.0426314	1.17187	0.911357	0.00326941	0.450791	0.330766	low
TCGA-GM-A2DF	5.90411	0	28.2309	17.4436	79.7801	24.7108	0.993411	0.248619	0.185754	3.09218	1.8674	0.349357	0.0289351	1.76609	0.612315	0.0192317	1.23745	0.729257	low
TCGA-BH-A18L	2.22192	1	31.6864	2.94155	0.780915	18.3029	0.0973643	0.898301	0.571067	0.833708	0.306143	1.35755	0.0266262	0.32464	7.61528	0.0398185	0.0648151	1.91224	high
TCGA-D8-A1JJ	1.67397	0	31.0868	0.319199	86.7844	42.7904	0.420358	0.0986637	0.296203	6.51461	2.07599	1.16308	0.0715761	1.02126	1.2182	0.00324361	0.163986	0.540841	low
TCGA-A7-A4SA	1.24384	0	57.2683	6.39918	7.22768	24.8337	1.10218	5.01801	1.18776	1.47302	0.870478	0.339057	0.0922696	0.283635	2.43474	0.104256	0.62714	0.986241	high
TCGA-C8-A1HO	1.0274	0	62.2551	1.7819	12.9398	13.8055	0.0710417	0.0935729	22.8663	0.388889	1.31876	1.28502	0.0685687	7.29924	1.12603	0.0307625	0.0628381	9.70322	high
TCGA-BH-A0DT	6.58356	0	32.0022	10.0553	18.2907	39.8865	0.505653	0.0535339	1.07954	1.63389	1.64647	1.32748	0.225075	0.723965	1.61815	0.118797	0.343774	0.415296	low
TCGA-B6-A40B	8.63562	0	40.7472	2.38568	47.7729	33.9762	0.653002	0.0309456	1.24041	1.55403	0.875172	0.449968	0.0510219	3.69781	1.22514	0.101735	0.300029	0.670682	low
TCGA-AC-A2QJ	1.22192	1	58.9164	10.2803	12135.7	23.2673	4.30044	0.0126769	0.244659	11.189	0.150577	2.51479	0.100326	2.3686	0.278923	0	0.368723	128.54	high
TCGA-AR-A0U4	7.16438	0	97.0794	7.05869	341.859	13.2105	0.266118	0.0238591	0.468341	11.0809	1.13866	0.179658	0.0472056	1.99874	4.57937	0	0.594831	0.565571	low
TCGA-B6-A0IG	12.2082	1	58.2653	5.21185	28.265	24.3186	0.209654	1.89325	0.348945	1.4151	0.440501	0.34612	0.0382227	2.55045	0.658228	0.0285803	0.127707	0.6413	low
TCGA-BH-A0AW	1.70411	0	56.7729	6.15385	42.8109	60.4976	0.306322	0.0846796	0.947042	1.90041	2.71214	1.19612	0.0223386	48.1142	1.91019	0.0890841	1.28588	0.793072	low
TCGA-AO-A0JC	4.23836	0	74.6538	5.08567	88.4458	12.4409	0.848509	11.9982	1.43277	6.28475	7.25178	1.71272	0.154695	0.382418	1.87366	0.0701029	2.08353	0.849693	low
TCGA-AR-A24K	4.2411	0	22.1947	1.39505	4.6267	12.3959	0.167079	0.286681	0.335751	1.22123	0.466188	0.158801	0.0126045	0.405156	1.03903	0.0251327	0.0324874	1.4478	high
TCGA-A8-A0A2	1.5863	0	19.5979	2.34804	2.24049	20.4655	0.343807	0.399177	0.631803	0.350558	0.501962	0.231974	0.0501446	0.94487	1.62623	0.203096	0.172327	1.16041	high
TCGA-AR-A24W	4.24658	0	16.3028	18.7347	0.323702	64.6185	0.748478	0.182567	1.91532	6.70227	4.34223	0.891201	0.593992	1.21357	6.14887	0.300098	0.22528	0.41555	low
TCGA-E9-A1ND	2.29589	0	99.5035	15.8196	30.5364	10.1737	0.261782	0.894562	0.08543	14.969	0.459378	0.374903	0.0569267	0.720464	0.154215	0.0412759	1.29237	0.196659	low
TCGA-AR-A2LK	4.51781	1	16.8339	2.49172	11.2535	10.9567	0.285727	7.44087	0.38859	0.765558	0.777026	0.253296	0.0171105	0.676686	3.64673	0.0579996	0.188166	4.15955	high
TCGA-BH-A0GY	2.52877	0	37.0853	2.78743	55.5146	20.8368	0.24106	1.49567	0.356638	7.95462	1.80608	0.607528	0.170911	1.22107	1.63545	0.0389471	0.369192	0.734136	low
TCGA-A2-A3XY	2.91507	0	35.2153	14.628	229.69	48.3097	1.68708	0.374845	0.435699	5.68798	5.77076	1.21323	0.183972	2.656	2.78579	0.020061	0.549914	1.48668	high
TCGA-D8-A1JD	1.51233	0	28.9271	1.48331	10.3899	22.3656	0.396195	0.399175	0.659796	5.8995	1.0091	0.2496	0.0295494	2.44633	4.63243	0.0348163	0.535442	1.16178	high
TCGA-A7-A26H	1.98356	0	20.6077	2.38158	35.9973	15.8915	0.302117	0.080391	1.29823	1.49512	1.56363	1.00612	0.0344619	0.85093	2.76997	0.0370005	0.209533	1.79201	high
TCGA-B6-A408	5.67671	0	62.6139	3.14959	56.3321	13.8737	0.655054	0.0719007	0.284646	1.5439	1.40306	0.404502	0.0434673	0.623705	0.496611	0.137886	1.16335	0.303888	low
TCGA-E9-A5FK	1.22466	0	130.099	13.8372	23.0541	26.4998	1.37085	0.7237	0.37591	3.37566	0.620541	0.911572	0.248797	3.48931	1.0394	0.182236	1.70421	0.0538643	low
TCGA-E2-A1IL	0.323288	0	26.0686	7.30203	11.8126	18.7455	0.407658	0.09895	1.78727	1.92767	0.717092	0.351135	0.0706962	1.66365	6.20732	0.281929	0.180658	2.37391	high
TCGA-E9-A1RH	2.88219	0	42.2492	0.198184	20.1673	14.5685	0.348223	0.144394	0.449371	39.1366	0.185804	1.03979	0.0285686	1.08648	10.4667	0.0158234	0.0836337	5.08538	high
TCGA-AC-A3QQ	2.01096	0	6.62502	2.20563	1.36553	33.7638	0.295796	0	2.30366	0.853539	2.27973	0.231082	0.101584	0.630543	1.477	0.45012	0.0775789	1.2411	high
TCGA-E2-A573	2.90959	0	68.1193	32.12	131.298	26.7843	1.71203	0.24137	0.159259	3.25281	1.73164	0.228571	0.00468191	1.87236	0.157714	0.00933547	1.06193	0.999279	high
TCGA-A2-A0YF	4.20548	0	28.9572	2.42673	69.7095	24.275	0.167027	0.198334	0.590444	0.932218	0.612994	0.24523	0.0311435	1.78398	7.55955	0.0652033	0.160541	1.59286	high
TCGA-D8-A13Y	4.73425	0	32.1476	7.0164	10.4032	38.0197	0.455045	0.0916177	4.79718	5.48706	0.166567	17.699	0.0129476	0.952924	3.3047	0.821838	0.0346079	1.60455	high
TCGA-AO-A03U	4.91233	1	26.9792	103.049	6.02266	27.7268	1.62466	0.0348082	0.281344	1.19799	1.73687	0.768238	0.154954	0.106868	0.284411	0.0801034	0.299129	14.0622	high

## Sheet: risk score in testing set
id	futime	fustat	PSME2	TINAGL1	MMP9	CSRP1	ROBO3	IGHE	SEMA6D	ADM	FGF7	SCG2	TSLP	FGFR4	GHR	SSTR1	TNFRSF8	riskScore	risk
TCGA-AR-A0TU	1.94247	0	214.037	7.31125	27.6323	10.2079	1.05251	0	0.46474	4.10763	0.346989	0.171088	0.116131	4.04928	0.320335	0.0186741	0.420551	0.0831444	low
TCGA-A8-A0A9	2.25205	0	55.5155	0.847887	24.54	16.9074	0.328486	0.264264	0.28415	1.24574	0.597892	0.269386	0.0290472	0.875736	0.823766	0.0579186	0.173767	0.66405	low
TCGA-GI-A2C8	0.616438	0	27.2636	2.96222	77.018	30.6262	1.92198	0.1706	2.54096	1.81424	2.30523	2.02724	0.0165458	0.046949	3.15766	0.0659828	0.193328	3.81168	high
TCGA-D8-A1JS	1.01644	0	60.4628	2.31278	21.7832	71.7738	0.0573574	0	0.943383	0.775557	0.0488951	0.347732	0.00361974	0.150857	0.473668	0.0288703	0.0373188	0.08876	low
TCGA-B6-A0IK	1.56438	1	39.6922	4.6509	11.1926	60.1995	0.233312	0.79331	0.615995	3.9001	0.714109	0.341636	0.0191412	20.8654	1.32678	0.089055	0.13887	0.682821	low
TCGA-LL-A6FR	1.33973	0	24.8951	5.79872	122.015	73.3521	1.17789	0.101344	0.136523	44.5318	1.41156	0.429804	0	1.08161	0.191231	0	0.19141	0.759323	low
TCGA-AR-A5QM	4.56164	0	55.539	10.1248	86.6809	24.713	0.865628	0.639246	0.687907	6.23851	1.45274	1.12236	0.140529	0.761013	3.88851	0.245181	0.413949	0.971339	low
TCGA-AO-A03M	5.11233	0	83.6493	3.06331	17.2283	20.8043	0.234429	0.831923	0.2491	1.74283	0.788303	0.2301	0.122255	6.44095	5.822	0.0445921	0.41331	0.524081	low
TCGA-A2-A3KD	3.30411	0	22.1133	8.29546	5.73472	50.3041	0.371483	0.582116	0.965272	1.75079	2.90915	0.784913	0.0707199	1.91114	3.27016	0.0973652	0.354909	0.678691	low
TCGA-E9-A1NH	1.57808	0	31.0984	8.7492	21.8465	49.5985	0.669664	0.0292298	1.11378	1.2072	1.18417	0.956294	0.0722894	1.8632	0.605662	0.0576565	0.154578	0.522162	low
TCGA-LL-A50Y	2.08767	0	65.387	1.58485	42.9492	33.6722	0.582463	2.58041	1.42808	1.87479	0.257798	0.2816	0.0246637	0.995082	0.667052	0.0491781	0.430859	0.392604	low
TCGA-BH-A0C3	7.42192	0	36.2321	7.75034	15.265	18.0339	0.596766	0.235892	1.41682	6.69676	3.16394	0.843092	0.279114	0.450365	24.5311	0.328449	0.587053	7.92893	high
TCGA-AO-A0J7	1.69315	0	43.5233	2.73654	10.5788	16.8092	0.167032	0.569925	0.150809	1.63458	0.108293	0.339129	0.0234918	0.201364	1.34934	0.121007	0.0627913	0.853447	low
TCGA-B6-A0WV	6.62192	1	45.6784	2.02633	3.51007	26.2941	0.125274	1.83725	0.538474	3.8945	0.306189	0.511125	0.0703205	0.594771	3.7915	0.0161787	0.0929474	0.792746	low
TCGA-B6-A0RV	14.126	0	45.2045	6.47	24.2793	30.3095	0.468383	1.09339	1.10825	0.859494	1.48914	0.20172	0.222969	3.89116	1.34299	0.165539	0.445624	0.456497	low
TCGA-OL-A5RV	2.90959	0	22.3884	15.463	5.71861	74.1673	1.71732	0.335707	0.953975	2.58428	1.40146	0.82413	0.130827	8.27672	1.98186	0.19063	0.19598	0.820705	low
TCGA-A2-A0EU	2.85753	0	29.5153	8.79346	12.7637	40.0658	0.339932	0.0272819	0.585031	2.68577	0.497655	0.233767	0.00449813	0.450713	6.29406	0.134536	0.175194	1.03302	high
TCGA-AC-A5XU	1.24658	0	25.9707	3.66272	117.42	34.0134	0.35718	0	1.09827	0.660519	0.400177	46.0134	0.0360658	0.527678	0.306648	2.1574	0.309859	0.656631	low
TCGA-GM-A2DB	6.59178	0	151.713	11.4306	84.9866	14.4587	0.740156	0.669628	0.1933	38.342	0.510432	0.858492	0.0138007	3.7569	0.174334	0.00687948	4.86923	0.00381849	low
TCGA-OL-A5RW	3.03014	0	64.2774	13.8183	19.7554	16.0072	3.60075	0.169903	0.0535043	21.9137	0.363653	0.240633	0.213917	0.889718	0.257357	0.0101557	0.192539	5.22418	high
TCGA-B6-A0WW	1.52877	1	50.4389	2.14568	12.3739	37.5578	0.0970651	0.334377	0.294168	1.70813	0.642254	0.270114	0.0306282	0.999444	3.6587	0.0793923	0.168411	0.430708	low
TCGA-C8-A132	1.04932	0	32.8675	12.0501	119.862	31.4376	0.51244	1.53243	0.905447	1.15499	1.74509	0.593591	0.294081	1.67113	1.0706	0.115625	0.849315	0.32326	low
TCGA-E2-A14Y	5.77808	0	39.1228	10.3432	21.7614	27.8139	0.0649482	3.79733	0.093291	39.8572	0.370161	0.251743	0.266421	0.784326	0.890561	0	0.134285	0.989743	high
TCGA-E2-A10B	3.12603	0	35.8156	3.0108	8.1903	18.3621	0.351939	0.0293501	1.77841	0.59973	2.5524	3.11948	0.0322609	0.755213	2.74192	6.84434	0.262387	2.42046	high
TCGA-E2-A56Z	0.690411	0	54.5261	2.30316	70.0563	28.0485	0.300812	0.748408	0.179127	0.716607	0.457553	0.914481	0.019356	0.605013	1.02506	0.115785	0.238359	0.46031	low
TCGA-A7-A26J	1.71781	0	15.1947	1.98911	8.97027	12.3066	0.457048	0.115639	1.7549	0.921141	3.78547	0.300262	0.127108	0.146522	7.46833	0.139395	0.189287	4.27188	high
TCGA-BH-A0DO	4.50411	0	15.4643	7.51822	35.5394	36.7176	1.24942	0.308998	2.1224	2.36292	1.85874	0.552	0.330133	0.650527	2.19935	0.219422	0.186754	1.04882	high
TCGA-E2-A572	3.30959	0	114.347	2.4825	6.8129	19.0812	0.343025	0.691575	4.63349	0.787343	0.230956	0.0534891	0.0145563	0.146284	0.54692	0.00967482	0.161189	0.382973	low
TCGA-E2-A15E	1.72603	0	28.3773	12.3369	2.42613	45.9261	1.16823	3.77156	4.44053	2.29187	2.11003	0.386329	0.348002	1.81103	6.03878	0.386763	0.169915	1.84999	high
TCGA-A8-A07Z	3.75616	0	53.8469	2.22752	8.31864	33.368	0.357092	0.368782	0.124429	0.801162	0.0853325	0.792162	0.00552758	0.470539	2.13774	0.0330651	0.151969	0.452119	low
TCGA-C8-A12U	1.05479	0	134.865	0.892836	9.76173	23.2895	0.20489	5.71815	0.229104	1.89595	0.253855	0.107423	0.0146169	3.10203	0.391381	0.00485754	0.334882	0.203579	low
TCGA-BH-A0DE	6.49863	0	36.8856	11.5762	15.1046	24.277	0.539745	0.0518981	0.866778	2.14341	2.41625	1.38798	0.303765	0.663907	6.38014	0.14929	0.4754	0.875698	low
TCGA-E9-A226	2.84384	0	34.9497	1.75874	28.9067	33.0946	0.186846	0	0.830071	1.51539	1.72059	0.211232	0	2.32774	4.53315	0.0649511	0.114139	1.07648	high
TCGA-E9-A54Y	1.05205	0	58.3825	2.02053	11.7802	11.2963	0.209821	20.8313	0.0437384	3.0563	0.0140604	0.146304	0	0.891614	1.49392	0	0.0688605	6.13394	high
TCGA-A2-A0YJ	1.55068	0	8.464	5.54238	34.879	8.11469	0.407087	0	0.307404	18.8224	0.819203	0.154283	0.0667957	1.47679	0.461554	0	0.142831	2.9737	high
TCGA-A8-A091	2.75068	0	18.101	4.63966	16.2088	16.2978	0.203041	0.0539863	0.581383	0.328537	0.497296	0.684868	0.0178021	16.408	5.10717	0.0507092	0.128184	4.35459	high
TCGA-EW-A3U0	1.45753	0	40.5359	19.8541	73.6781	16.6243	0.751638	1.38423	0.40178	3.22216	2.21334	1.39622	0.166781	1.45944	2.02437	0.0262542	2.70994	0.140011	low
TCGA-D8-A1XF	1.26849	0	32.2103	1.33814	60.2593	28.7688	0.331177	1.8066	0.233571	0.469263	0.12169	0.424717	0.0161008	0.014277	0.443283	0.00802603	0.0645539	0.745836	low
TCGA-BH-A18K	7.56986	1	62.5743	3.46719	76.905	21.6361	0.498391	1.22839	0.724486	3.90113	1.0422	0.517552	0.0649631	2.36178	3.4558	0.171441	0.135702	1.04446	high
TCGA-4H-AAAK	0.953425	0	31.7869	5.21253	16.294	23.7628	1.10566	0	0.55313	1.89284	1.15463	0.557842	0.0813751	8.79895	1.18144	0.100218	0.339971	1.71526	high
TCGA-C8-A12N	0.980822	0	59.4575	1.28001	7.80615	24.1568	0.413424	0.393655	2.68117	3.97133	2.7985	0.468207	0.0293117	0.787168	1.05249	0.0125241	0.239839	0.909172	low
TCGA-A2-A1FX	5.06027	0	33.1774	4.21011	14.3406	16.9969	0.501685	1.13296	0.502055	1.44649	1.47851	13.8213	0.0411588	0.642902	18.5287	0.0599731	0.246624	7.73828	high
TCGA-GM-A2DD	6.25205	0	104.471	3.81243	44.1363	24.8669	0.496698	0.353076	0.338246	8.5221	0.717216	0.959089	0.0761257	4.33605	2.80514	0.0223221	0.487319	0.297227	low
TCGA-EW-A1P1	3.31507	0	24.2221	18.3416	54.8801	51.0239	1.16698	0.0492104	1.66407	9.87652	9.41846	3.23701	0.584181	0.839365	5.207	0.14021	1.1711	0.518166	low
TCGA-A7-A13G	1.96712	0	14.578	3.46484	4.7144	22.439	0.69664	0.44338	6.23327	0.711947	1.98775	0.282581	0.0265829	0.206253	3.48716	0.205394	0.0609031	4.75735	high
TCGA-BH-A0H9	3.41644	0	29.4956	3.51142	18.1045	20.9035	0.16187	0.150169	0.684578	1.078	0.738389	0.361563	0.0720272	0.311359	3.28951	0.0448808	0.134078	1.03086	high
TCGA-D8-A1XM	1.47397	0	37.9323	5.8356	26.1944	22.6336	0.298939	0.540908	2.44624	3.10507	1.1932	1.02996	0.101074	0.851437	3.75526	0.163007	0.500593	0.922397	low
TCGA-GM-A2DN	8.46849	0	63.202	17.8187	111.99	44.4052	0.928186	0.319441	1.00336	2.85571	1.28171	0.407809	0.13167	0.708317	2.80911	0.096266	0.633497	0.362186	low
TCGA-BH-A18V	4.26301	1	29.7131	5.52581	99.6541	32.8846	0.489163	0.0446612	3.40172	4.43148	1.85197	0.336298	0.0294543	0.881479	1.68626	0.00734129	0.366932	1.11801	high
TCGA-BH-A0DQ	0.268493	0	40.1664	6.13044	56.3826	48.6101	0.536659	0.171009	0.679174	2.55583	1.38114	0.689958	0.143146	1.44624	9.60183	0.246503	0.20373	0.800747	low
TCGA-A1-A0SG	1.18904	0	33.5727	2.59859	9.31007	19.2323	0.38723	0.109066	0.48575	0.93803	1.08471	0.409057	0.0399607	10.7968	5.64074	0.00796796	0.155639	2.62114	high
TCGA-A2-A0YD	2.10685	0	27.7439	6.52166	28.2374	29.5057	0.713851	0.0769797	1.08659	3.90197	2.69878	1.42772	0.0543948	0.0932511	2.36325	0.0759223	0.456948	1.1601	high
TCGA-D8-A1JI	1.58082	0	25.7712	2.32815	1.74013	7.2389	0.213753	0.453811	4.18968	0.515713	0.204545	6.61343	0.00935282	0.120254	1.08756	0.0372981	0.0321419	2.52732	high
TCGA-BH-A0H3	5.28219	0	22.5095	7.03088	20.943	48.6066	0.472736	0.0863229	2.02375	1.47427	3.17674	1.87718	0.19214	0.643641	2.45251	0.212843	0.427977	0.482394	low
TCGA-BH-A0BA	3.10137	0	25.2649	8.10148	3.31068	29.1805	0.454431	0.489929	1.38008	2.77359	2.38744	1.12208	0.21955	18.906	6.05666	0.223015	0.341662	2.90037	high
TCGA-BH-A18P	2.52329	1	27.6392	2.46326	29.4633	39.6162	0.233109	0.0133326	0.486034	1.12206	0.825758	0.408499	0.0175858	26.8486	2.09331	0.127111	0.196415	1.93743	high
TCGA-D8-A73X	1.00822	0	30.0169	3.57584	58.3921	35.1521	0.728962	0.0493504	0.883246	2.14714	2.17203	0.615074	0.0976405	3.29727	1.05684	0.146017	0.191078	0.934609	low
TCGA-EW-A1P7	2.50685	0	31.7223	27.173	74.8153	39.3606	1.0159	2.19548	0.81596	7.04749	4.69991	2.77996	0.245791	0.313054	2.24941	0.022277	1.55627	0.491134	low
TCGA-D8-A73U	1.34795	0	58.2531	3.76827	65.3118	23.473	1.40244	0.836192	0.707218	0.908294	1.68011	1.13692	0.0601607	0.280067	0.785945	0.0299893	0.539842	0.834572	low
TCGA-AQ-A7U7	1.6	1	51.9611	8.46198	35.8905	22.3418	1.45718	0.205599	1.17343	2.27858	1.31699	1.04634	0.0451978	0.801562	0.922303	0.144195	1.00445	0.708	low
TCGA-E9-A1NF	2.93699	1	23.2844	5.11075	223.216	28.9767	0.738487	28.9298	1.2309	5.91114	7.93437	4.28525	0	0.673899	2.05192	0.021194	0.194817	66.4098	high
TCGA-AR-A2LO	2.56164	0	33.0651	13.0302	13.4681	53.4294	1.32995	0.519039	2.32389	0.654841	1.22674	1.05891	0.41566	0.704632	3.66679	0.237672	0.847271	0.225092	low
TCGA-E9-A227	2.67123	0	40.3849	6.49601	12.1484	32.4864	0.303282	0.0599645	0.82263	1.11107	1.30581	1.66081	0.0329558	0.315605	1.54566	0.108425	0.573829	0.43195	low
TCGA-A7-A13E	1.68219	1	4.7915	1.1951	2.95445	5.86157	0.213261	0.160783	0.997217	2.75639	5.96127	0.467578	0	0.00940261	3.44832	0.0845731	0.267232	5.79552	high
TCGA-AQ-A1H2	1.30137	0	69.2906	2.58011	5.81107	13.2858	0.186506	0.126141	2.323	1.48848	0.508356	0.33689	0.00891332	0.964248	2.02094	0.0325832	0.0918945	0.906276	low
TCGA-AO-A12B	8.18904	0	45.1351	2.29015	5.93396	28.532	0.245908	0	0.36192	2.89339	0.0626474	0.219116	0.00463783	0.156275	0.222327	0.0184952	0.143445	0.483366	low
TCGA-B6-A0RT	7.45479	0	51.6924	10.0106	59.4625	17.7093	0.833453	0.61397	0.7204	1.75126	2.79375	0.409078	0.202458	0.623256	1.31401	0.0875932	3.07188	0.0518086	low
TCGA-B6-A3ZX	3.15616	1	32.4728	14.4921	51.8985	25.9834	1.76615	5.11867	0.686268	2.04596	1.4377	1.11667	0.12717	1.29851	3.41509	0.0115259	0.882893	2.2345	high
TCGA-UL-AAZ6	1.41918	0	94.2538	7.60785	32.2411	29.0569	0.26122	6.81809	0.413222	4.56715	0.0952415	3.80456	0.0038965	3.52078	2.80436	0.0738094	0.0848078	0.815178	low
TCGA-A8-A095	3.49863	0	36.7251	5.1868	13.9955	14.0043	0.265756	0.0998022	0.876639	1.82761	0.756785	0.401668	0.0699338	0.576348	2.90209	0.041013	0.169648	1.2619	high
TCGA-E9-A1R2	2.91233	0	45.8047	28.4054	3.9084	22.6646	0.50517	0.743039	0.503306	1.02662	0.771254	0.820992	0.0260658	1.73812	1.59738	0.0415791	0.352339	1.44621	high
TCGA-BH-A0DG	5.59178	0	50.9822	4.06932	31.4161	27.6431	0.406922	0.107275	1.23646	2.64714	1.7492	0.675468	0.0619047	2.76815	5.42526	0.0440838	0.46094	0.866405	low
TCGA-EW-A6SD	2.76712	0	34.187	5.30975	24.7791	19.1569	0.216873	0.644855	0.390751	3.08339	0.787175	0.334879	0.0260379	3.59795	1.35502	0.0129795	0.49712	0.858421	low
TCGA-LL-A73Z	0.621918	1	56.3348	21.7374	15.9593	48.2372	1.64398	0.320498	2.79693	2.92562	2.27895	0.721229	0.578751	8.11739	1.64312	0.707452	0.628388	0.351807	low
TCGA-E2-A15L	1.71507	0	21.2848	1.20165	16.8778	32.4158	0.319795	0.354811	1.92076	2.9045	0.732056	0.764944	0.0779999	2.43333	3.58295	0.0106042	0.0649828	1.19852	high
TCGA-AO-A0JG	2.1863	0	20.6604	5.62058	17.1007	24.4128	0.41803	0.0315164	1.57522	0.79135	1.02056	0.698314	0.162818	0.294893	22.6478	0.162325	0.424614	5.98968	high
TCGA-C8-A12Z	1.04658	0	18.6019	2.71675	21.5994	39.5688	0.245956	9.76241	0.347421	23.4357	0.389385	0.177366	0	4.41911	1.1643	0	0.0268781	3.09286	high
TCGA-E2-A156	1.98904	0	21.2946	1.02427	42.2844	27.2152	0.139471	0.0277599	15.5643	2.79772	0.641801	0.706381	0	1.2419	0.901352	0.0182524	0.0419443	4.72341	high
TCGA-AR-A1AJ	6.52877	0	54.0707	6.72565	94.3253	25.4483	0.853983	1.59863	0.317792	6.60131	4.66599	0.844373	0.031539	2.5889	7.45738	0.0449194	2.62193	0.276558	low
TCGA-A2-A0CQ	7.38356	0	72.1657	8.90476	2.5484	39.7967	0.382153	0.0869287	3.43961	2.26926	0.218954	0.152357	0.0214987	0.381269	3.12661	0.0357227	0.135451	0.503452	low
TCGA-AR-A24O	7.01644	0	29.6525	6.63273	12.7582	28.6605	0.481519	0.0111442	2.60115	3.61838	4.32806	1.56256	0.161692	0.221582	6.03952	0.282105	0.315722	1.89383	high
TCGA-LL-A740	1.20822	0	24.9645	6.52525	74.9233	21.4876	0.523439	0.312551	0.63586	6.19712	1.2375	0.588375	0.0644152	3.57944	6.94364	0.0385321	0.334513	2.48206	high
TCGA-BH-A0HI	1.69863	0	35.3299	5.29012	34.8573	28.4729	0.198813	0.530831	2.13732	2.28134	0.683236	0.626511	0.0198912	0.194019	0.713865	0.059493	0.22786	0.758083	low
TCGA-BH-A0BC	2.66849	0	51.8308	5.28686	86.3397	31.5592	0.547132	0.191582	0.492327	1.71815	0.763529	0.879703	0.0698247	1.6157	3.68971	0.0928177	0.529434	0.493783	low
TCGA-A8-A08S	2.75068	0	96.8866	1.0906	35.2614	13.4134	0.104256	2.10559	0.298665	3.38196	0.668839	0.390896	0.0100627	0.190354	3.54398	0.157171	0.157537	0.577557	low
TCGA-AR-A1AN	8	0	20.1583	10.1659	260.158	26.056	0.302139	0.239676	0.627174	2.39968	2.77524	0.537466	0.0790337	0.280325	3.16035	0.0716313	0.596712	1.10523	high
TCGA-AC-A23C	1.60274	0	26.8633	4.1377	9.10901	34.4974	0.551	7.57838	0.606726	1.10335	1.77125	0.566514	0.0668519	0.643604	3.91208	0.120604	0.25527	1.95087	high
TCGA-A2-A04U	7.27123	0	16.5238	31.6687	20.8486	31.9501	0.461009	0	0.125224	3.90948	0.500565	0.402802	0.419032	2.40312	0.31023	0.0162765	0.0810414	0.711845	low
TCGA-EW-A1P6	1.53973	0	24.7342	1.38291	3.67805	19.4977	0.363266	0.536905	0.428061	0.827469	2.93435	0.529757	0.0413107	5.861	2.64937	0.0588366	0.17577	2.17409	high
TCGA-B6-A0WY	9.48219	1	56.732	17.9007	29.8703	61.9864	1.01353	9.7819	7.81468	0.967105	0.449902	0.720667	0.665956	2.626	2.83429	0.122402	0.370782	0.360918	low
TCGA-OL-A5RY	2.06027	0	54.254	27.7118	38.8818	43.0102	0.702538	6.31662	0.593767	7.94748	2.95124	8.15126	0.108426	11.1882	1.39739	0.0739617	1.7781	0.503568	low
TCGA-AN-A0FL	0.632877	0	69.5045	24.8139	63.3792	45.8074	0.0621521	0	0.102028	7.06217	0.282353	0.195517	0.0532072	1.57268	0.094787	0.0309436	0.243803	0.259304	low
TCGA-A7-A5ZW	0.893151	0	29.3471	9.25299	31.0164	48.8462	0.705267	0.0737259	2.15256	1.38648	4.49744	1.30174	0.282011	1.82376	1.37646	0.184207	0.601547	0.398059	low
TCGA-A7-A6VX	0.868493	0	36.611	12.7659	27.2708	39.2034	0.339464	0.0817329	0.402216	3.53127	0.629881	0.353705	0.00449194	0.912134	2.72949	0.389616	0.205826	0.755853	low
TCGA-E2-A14V	2.85479	0	27.0247	5.18271	8.85164	38.6355	0.370063	0.174334	0.578735	7.99816	0.390576	0.622416	0.0826378	2.71125	3.9987	0.050149	0.0576217	0.948317	low
TCGA-A7-A5ZV	1.00822	0	35.4421	1.66746	24.5913	37.7149	1.28476	0.0782001	1.4802	42.5038	0.0497605	0.69037	0.0838067	2.8525	7.06194	0.0835531	0.0960033	3.70187	high
TCGA-AR-A1AX	5.17808	0	41.0056	10.3179	25.6492	24.9487	0.674046	0.565281	1.64733	1.07676	1.71058	2.06141	0.0952725	2.46463	1.47855	0.132152	0.830396	0.669277	low
TCGA-AR-A1AU	6.35068	0	24.3595	8.29697	1.89183	46.8602	0.714323	0.121311	0.972518	4.11527	1.13988	0.850471	0.256017	0.574636	4.86146	0.175479	0.229122	0.563055	low
TCGA-B6-A409	1.56986	1	30.3475	13.1241	12.9518	24.1016	0.78998	0.0202623	0.320863	1.60525	0.936916	0.426156	0.113586	2.20991	0.287834	0.0399678	0.818968	0.59154	low
TCGA-A7-A426	0.99726	0	36.8192	30.6219	1.61857	43.3044	3.20693	0.198352	2.02857	2.66369	1.84275	1.07641	0.431687	0.704678	2.56557	0.436901	0.584423	1.89162	high
TCGA-A2-A0D3	5.13151	0	28.4156	5.1441	4.57109	26.6923	0.218087	0.16956	0.156629	0.845627	0.573041	0.252421	0.00372751	1.41797	0.311497	0.0408786	0.15799	0.77431	low
TCGA-A7-A0DC	2.48219	0	8.81549	2.16967	6.93633	5.97122	0.0768729	1.31147	0.691812	2.50524	0.457828	0.106416	0.0270289	0.411437	9.37341	0.0943148	0.0412833	5.61205	high
TCGA-E2-A14P	3.4137	0	77.2745	14.9419	19.9687	27.5264	0.281232	0.0130784	0.228676	1.78009	0.862722	0.0882924	0.159567	7.88152	1.50304	0.0773924	0.647174	0.293077	low
TCGA-E9-A22E	2.49863	0	43.4187	2.02028	151.179	34.0349	0.618139	1.57252	0.94458	2.95942	8.59452	3.01997	0.0163064	0.121458	1.0669	0.0520225	0.298872	1.94086	high
TCGA-AC-A8OP	1.68219	0	32.1672	6.85182	22.83	17.2009	0.852594	0.137407	1.41377	2.47163	0.867065	0.811681	0.141595	0.3616	1.62905	0.0734063	0.363331	1.18588	high
TCGA-A8-A08F	2.75068	0	49.7905	4.15097	54.7191	22.4416	0.303694	0.769834	0.42564	1.96261	0.580578	0.644092	0.0235051	0.78368	2.55504	0.042181	0.409272	0.650137	low
TCGA-E2-A1LK	0.728767	1	17.9761	7.06905	75.2741	10.9811	4.90613	0.0385969	0.159167	4.74207	0.212854	0.140306	0.0063637	2.22893	0.317429	0	0.109347	36.4946	high
TCGA-AO-A0J5	2.16986	1	15.1896	2.97374	16.9536	22.8603	0.415728	0	4.58101	0.74399	2.25248	0.634986	0.0635187	3.52635	2.62273	0.1239	0.199307	2.69404	high
TCGA-BH-A201	2.34521	0	18.6561	10.5528	37.2872	53.2811	0.685089	0.122477	1.32161	3.05409	3.41615	2.58654	0.461087	6.42234	2.28927	0.0771744	0.555177	0.304926	low
TCGA-A2-A0T2	0.69863	1	23.8853	36.1131	12.679	16.9462	0.714314	0.0259443	0.124108	39.0257	0.511777	0.417666	0.021388	0.671371	0.385176	0	0.215606	6.10699	high
TCGA-A8-A06U	2.41918	1	71.1225	2.22854	10.3438	13.3738	0.23032	1.92745	0.227714	1.04867	0.201652	0.365209	0.0773006	1.51179	1.01265	0.0171259	0.349282	0.47476	low
TCGA-AO-A0JL	4.61096	0	25.6032	10.2412	133.85	42.8368	0.631304	0.0303509	0.410531	7.89152	0.614796	1.04026	0.0300248	3.40341	0.570542	0.114747	0.16624	0.869045	low
TCGA-LL-A9Q3	1.45753	0	77.4572	1.82399	2.43749	27.2805	0.486889	0.334718	0.0841339	1.02676	0.165658	0.728397	0.0262796	18.9545	0.796727	0.01048	0.204708	0.790472	low
TCGA-AO-A0J6	3.12329	0	54.1581	12.8274	17.2124	13.0626	0.371161	0.0257702	0.00850177	34.848	0.102033	0.124905	0	0.848968	1.47899	0.00282403	0.356932	1.69466	high
TCGA-E2-A1B4	2.75068	1	40.0697	7.83853	7.7713	27.4118	0.664565	0.0277884	4.7977	3.12782	0.605131	0.514697	0.0335987	0.739405	0.33044	0.258841	0.150455	1.38664	high
TCGA-BH-A42T	0.876712	1	26.776	3.31032	2.83027	28.4798	3.12397	0.653845	0.253978	0.975188	0.809744	0.492891	0.0347753	1.39071	1.88106	0.0762741	0.326657	4.47376	high
TCGA-AR-A24Q	8.46027	0	18.7837	2.49772	132.048	85.2252	0.74072	0.018853	0.522458	4.42205	2.61926	0.890938	0.183396	0.978491	0.914197	0.00929702	0.195843	0.146843	low
TCGA-LD-A9QF	0.884932	0	51.1653	25.5307	1322.71	24.4182	0.994429	0.742973	0.70102	5.1103	1.45298	1.92916	0.151898	4.13201	0.691979	0.0830469	2.43045	0.211717	low
TCGA-BH-A6R9	0.438356	0	39.2163	19.8538	168.139	48.5995	0.961435	0.0683432	0.907512	20.2374	0.219858	4.12881	0.184047	0.0699425	0.557202	1.55779	1.00683	0.293214	low
TCGA-AO-A12D	6.89041	0	33.3065	2.17985	25.6824	26.5719	0.747615	0.0712658	0.423199	6.7233	1.64462	0.821599	0.0282001	8.81869	2.2957	0.00468579	0.565322	1.31053	high
TCGA-AC-A4ZE	2.43836	0	22.2076	6.83324	1.18943	21.0377	0.471136	0.340111	0.611115	3.09203	0.873409	9.34837	0.0600816	9.13149	1.72551	0.231612	0.220241	2.05176	high
TCGA-A2-A0CO	4.02192	0	35.9403	21.9133	23.3194	31.0298	1.13649	0.747664	1.94861	3.80643	5.5476	3.99564	0.255509	1.51839	3.51368	0.272612	1.23753	1.00386	high
TCGA-EW-A424	1.9589	0	23.9526	10.313	2.80062	68.0625	1.19004	0.0324766	0.630355	1.28224	0.613079	0.927596	0.13565	3.43128	0.652126	0.181506	0.106321	0.383208	low
TCGA-E2-A153	1.93699	0	27.6505	2.72019	74.6118	44.0265	0.672695	0.115423	0.663661	18.2029	4.56767	1.84959	0.0652477	0.564104	1.1518	0.102996	0.31143	1.06214	high
TCGA-D8-A3Z6	1.54247	0	61.0914	9.35705	7.1832	27.2409	0.950842	0.188808	0.980137	4.47733	0.457014	0.305685	0.0878965	1.26003	0.645319	0.0876304	0.0839069	0.822249	low
TCGA-E9-A1RA	2.67397	0	37.0476	6.67763	119.959	26.9492	0.358284	0.0473308	0.473647	1.49989	0.538772	0.58171	0.0416199	0.369054	1.1088	0.0881746	0.202627	0.718516	low
TCGA-AR-A0TW	8.24384	0	55.0503	0.730727	10.5397	9.27282	0.131636	0.869585	0.0502975	3.06251	0.304215	0.21113	0.014896	4.2697	3.82852	0.0259891	0.490585	0.919354	low
TCGA-OL-A5S0	1.69863	0	46.8945	8.75603	124.778	42.2957	0.990561	0.183791	0.195683	11.8482	3.46599	2.99349	0.126721	3.41497	0.549651	0.0219717	1.1045	0.338724	low
TCGA-AR-A24R	7.26849	0	34.3102	1.42229	4.9745	21.2203	0.180111	0.0385469	0.289309	1.2766	0.786949	0.2252	0.0508438	0.321227	3.9689	0.025345	0.287576	0.828725	low
TCGA-BH-A18J	1.67671	1	34.5316	1.68187	143.417	21.0173	0.343322	5.01189	0.414297	6.82951	1.40861	1.10454	0.0186533	0.443282	1.17937	0.0148775	0.141029	1.82821	high
TCGA-5L-AAT1	4.03014	0	78.5454	4.52263	17.4415	46.7938	1.41688	0.113714	0.787818	2.70266	0.506513	1.87493	0.093744	22.4438	1.17812	0.149536	0.590627	0.604114	low
TCGA-AR-A24M	8.07397	0	16.3049	4.05327	15.3779	26.5996	0.386355	0.0508142	1.73228	0.884332	1.67779	0.567348	0.21783	0.465554	0.814104	0.094664	0.0447876	0.915047	low
TCGA-S3-A6ZF	1.37534	0	51.2367	2.57012	17.1693	18.069	0.383069	0.444372	0.31635	0.874803	0.793723	0.722662	0.0347051	1.13864	0.691952	0.157622	0.260621	0.693974	low
TCGA-A2-A0CS	6.43288	1	67.1189	1.37391	5.01175	20.4758	0.188868	0.0303158	0.327546	6.44137	0.623731	0.43294	0.0349885	0.452082	2.22772	0.0249162	0.349273	0.448529	low
TCGA-D8-A27T	1.09041	0	38.1066	2.90252	21.3241	15.4364	0.393166	0.925019	0.819048	2.5353	1.11408	1.67854	0.0490849	0.155446	1.6353	0.227204	0.33737	1.06304	high
TCGA-EW-A1P3	4.4137	0	76.9117	10.6763	5.17048	56.4622	0.838402	1.36724	0.534911	3.08698	1.4909	1.21977	0.0635813	7.87771	1.22816	0.092202	0.158912	0.38454	low
TCGA-EW-A3E8	2.83562	0	72.8893	8.92739	35.9908	20.43	1.09211	0.417238	0.412948	5.76251	1.91892	2.0452	0.147652	7.2129	2.90211	0.244227	0.849547	0.720566	low
TCGA-A7-A13H	2.0274	0	30.1643	17.0051	223.646	39.5677	1.70561	0.635081	0.691408	1.67962	1.5283	0.437739	0.175151	1.29988	1.22837	0.182213	0.750223	0.845354	low
TCGA-A2-A04T	6.15342	0	21.7901	12.5956	35.6668	82.6347	0.407195	0.0107775	0.0675558	1.47251	0.596643	0.151115	0.462008	1.44962	2.38512	0.0070863	0.854934	0.0299123	low
TCGA-AC-A7VB	0.684932	0	54.1313	1.72231	14.5675	11.2492	0.0469196	0.541222	0.309841	2.2438	0.265609	0.16533	0	0.844017	1.1924	0.265149	0.128277	0.839576	low
TCGA-E2-A1IJ	2.36986	0	29.9024	7.85583	14.4441	31.4895	0.733582	0.139627	1.73397	1.65797	4.63701	1.05657	0.138127	2.47295	0.941665	0.111479	0.519895	1.08144	high
TCGA-E9-A1N5	3.06849	0	45.7197	2.57809	46.2413	25.8628	0.761275	0	0.525442	1.89633	1.71286	1.06406	0.028389	2.41663	4.82569	0.0962305	0.36423	1.2307	high
TCGA-E2-A159	2.08767	0	28.213	14.3802	25.893	35.3766	0.740657	0.0614242	0.208722	4.0334	0.812981	0.370018	0.133682	7.02972	0.656059	0.00403869	0.844571	0.513011	low
TCGA-C8-A12P	0.980822	0	32.3692	13.3944	21.3372	49.1242	0.196576	8.51856	0.696455	3.28688	1.27372	0.59155	0.0204144	0.944922	7.22325	0.0122115	0.215145	1.93136	high
TCGA-OL-A5RX	2.40548	0	28.7696	18.8037	6.25601	77.8415	1.81002	0.305306	1.25903	2.79148	3.38683	0.697612	0.256723	1.41496	1.86524	0.120445	0.617	0.330814	low
TCGA-A1-A0SH	3.93699	0	14.4186	3.79024	15.508	39.3165	0.553727	0.0299489	1.84763	0.772737	3.48535	0.409555	0.0790059	13.7749	4.05179	0.0295375	0.173465	2.85235	high
TCGA-B6-A1KF	8.46027	0	8.83436	17.7009	73.2866	31.8369	0.252221	0	0.53234	2.01805	0.278877	0.41898	0.0295606	4.68761	0.552146	0.103149	0.248326	1.30264	high
TCGA-BH-A1F2	2.6274	1	22.6527	2.221	42.8961	19.369	0.254781	0.0851489	0.953539	6.6598	5.62692	0.761542	0.177828	0.899078	9.54122	0.54742	0.107214	4.39923	high
TCGA-AR-A2LM	4.34247	0	14.5444	5.21347	5.07365	55.0187	0.58106	0.0700317	1.53311	1.57999	2.56554	0.623452	0.296912	0.824941	2.75048	0.348637	0.166282	0.414128	low
TCGA-A2-A0T4	1.70959	0	51.0593	5.21949	46.8768	22.1826	0.551644	0.565134	1.11332	3.56498	2.09942	0.955903	0.234274	0.665702	4.56672	0.764394	0.390354	0.784771	low
TCGA-E2-A1IN	1.84932	0	21.8484	1.44339	5.41143	24.464	0.224056	0.22633	0.756357	0.836113	1.49886	0.831453	0.0552836	1.91184	4.50171	0.0496047	0.177322	1.38804	high
TCGA-D8-A1XL	1.66027	0	134.355	1.50594	19.535	43.3785	0.231578	0.129231	0.321533	2.69661	0.310657	0.816516	0.0248584	6.52774	1.95771	0.0389449	0.614269	0.0645838	low
TCGA-GM-A2DK	7.24658	0	35.2499	11.3013	66.6249	34.5896	0.574854	1.65238	0.29318	6.57154	1.70529	0.468708	0.132785	0.365413	2.41447	0.214552	0.482555	0.716635	low
TCGA-C8-A12W	1.05479	0	43.4162	2.67991	66.912	19.3188	0.337161	0.731299	0.361891	1.16953	1.96478	0.335091	0.0189136	11.5469	1.58055	0.0235704	0.222077	1.76958	high
TCGA-AR-A1AY	2.81096	0	18.5764	20.943	49.8239	76.7497	0.831421	0.0125366	0.994687	5.84847	0.757847	0.755203	0.0909476	0.619505	2.63249	0.0164859	0.137333	0.429329	low
TCGA-B6-A0IJ	19.4685	0	59.3125	7.17097	167.256	35.6434	0.552723	0.0728558	0.217823	2.64467	0.332245	0.0851279	0.0330335	3.2567	1.86952	0.0119758	0.736179	0.296197	low
TCGA-E9-A6HE	1.28219	0	79.108	2.40055	18.9578	79.118	0.853666	0.168946	0.836044	15.3906	1.05968	1.40376	0.0557102	1.49611	1.89212	0.015869	0.214246	0.114921	low
TCGA-A1-A0SF	4.00822	0	37.6103	8.59912	7.21424	48.0019	0.360498	0.748597	0.421708	1.38682	0.994641	0.344743	0.246852	4.27042	4.68573	0.176452	0.19741	0.408367	low
TCGA-E9-A1R4	0.509589	0	83.9197	1.32855	20.9909	26.9331	0.432722	0.414075	0.284596	1.7926	0.89585	0.358388	0.0182056	7.70041	4.64083	0.0136129	0.411889	0.555794	low
TCGA-A7-A4SF	1.49315	0	47.6146	11.7194	30.3961	27.884	0.105738	0.080945	0.166902	0.693839	0.343381	0.220686	0.00667295	3.69817	5.61529	0.0997913	0.305763	0.934822	low
TCGA-AR-A24H	13.0849	0	42.4502	1.03615	21.7554	8.09004	0.144223	0.211071	0.125341	1.17546	1.24102	0.890043	0.00556811	53.8373	0.696162	0.0360832	0.315733	12.4699	high
TCGA-D8-A1JG	4.41644	0	40.4845	4.7339	29.4958	14.0795	0.249176	1.93352	0.300348	10.7924	0.901149	0.553828	0.00857736	42.7647	6.4807	0.0085514	0.720547	11.2878	high
TCGA-A1-A0SI	1.73973	0	36.7002	7.69069	71.459	30.0993	0.579571	0.0375752	1.04129	4.11391	1.79325	0.390263	0.0185858	2.75224	3.92303	0.0432356	0.347747	1.35173	high
TCGA-C8-A273	1.40548	0	51.1258	4.79683	43.8379	18.4571	0.19017	1.74771	0.487386	1.10357	0.606231	0.376077	0.0286563	0.612671	1.09526	0.0412672	0.153192	0.835898	low
TCGA-AR-A24S	8.15342	0	37.2237	2.68205	49.4603	14.756	0.609198	0.851066	0.520532	2.70741	3.1337	0.744886	0.0599121	1.36169	3.33166	0.0723057	0.343156	1.94505	high
TCGA-A2-A0CM	2.06575	1	58.6426	9.78352	60.7586	24.1363	0.389894	0.0477069	0.3515	2.46185	2.12499	0.470718	0.0104876	0.432435	0.207216	0.0104559	0.504585	0.542559	low
TCGA-E2-A1IU	0.923288	0	29.9435	8.15206	8.21496	24.248	0.514375	0.26942	0.881428	0.435443	0.841317	0.411964	0.246783	3.44437	4.02547	0.0787316	0.158311	1.02992	high
TCGA-GM-A3XG	3.64384	0	35.6923	31.1838	37.8138	142.723	4.16875	0	3.30163	0.872095	0.433259	0.152408	0.68905	2.46116	2.63309	0.0810464	0.164074	0.0900423	low
TCGA-GM-A2DA	18.063	1	58.3986	8.09778	4.29888	34.3984	1.54436	0.482171	0.671083	2.92758	1.50852	0.766837	0.0695613	2.95192	1.58362	0.178331	0.35289	0.997119	high
TCGA-EW-A6SC	2.60822	0	28.3281	4.00943	25.4631	31.941	0.399364	0.0704682	0.481232	2.13792	2.08658	1.66872	0.14407	1.42998	3.67898	0.129734	0.330073	0.751073	low
TCGA-A2-A0CR	8.99452	0	97.1385	12.6603	77.1488	54.7495	2.08496	3.53801	0.480488	2.57734	0.993061	0.704536	0.179825	0.622264	0.684743	0.126808	1.00988	0.154761	low
TCGA-A2-A1FW	1.44658	0	29.7279	2.62258	1.78161	44.9637	0.188296	0.0780789	0.280127	1.03433	1.08475	1.54079	0.0547118	4.96844	7.44921	0.0930494	0.114288	0.902936	low
TCGA-A7-A3RF	1.11781	0	31.9082	3.81358	141.647	66.5048	0.323596	0.0831064	79.8016	4.89482	0.528825	0.992631	0.00342557	0.95075	0.809973	0.109286	0.149116	1043.77	high
TCGA-XX-A89A	1.33699	0	26.5904	7.45138	32.7614	18.8749	1.55093	0.0895623	0.743604	5.77718	3.1978	5.81381	0.167356	0.741994	6.30716	0.0245367	0.862702	2.3634	high
TCGA-A7-A0DB	2.7589	0	26.3777	2.48007	36.7504	12.7152	0.312953	0	1.3253	2.93108	3.47533	0.750081	0.133956	0.376145	10.2976	0.0667755	0.366578	3.34005	high
TCGA-BH-A18U	4.28219	1	34.1311	4.16428	9.84148	35.1865	0.357455	1.28839	3.28003	7.79492	1.37848	0.491444	0.0112792	0.753453	3.70209	0.0974575	0.23688	1.36837	high
TCGA-AO-A0J9	4.41918	0	54.4883	9.00398	30.7694	31.9448	0.911384	0.00990169	0.978356	7.92164	1.60457	1.2598	0.238353	0.405336	4.37414	0.227866	1.0585	0.310521	low
TCGA-A8-A0A1	1	0	43.1714	2.05482	148.01	17.688	0.411861	0.0883356	0.48668	2.77177	1.12045	0.532132	0.0757351	0.38744	4.06457	0.139395	0.213556	1.13634	high
TCGA-BH-A0BD	1.51781	0	36.5164	8.52719	14.7949	35.4256	0.261649	0.354129	0.426084	1.86675	1.09577	0.876239	0.0755602	0.730922	3.66	0.0582107	0.472127	0.519459	low
TCGA-AR-A1AT	3.48493	1	48.5298	21.6662	42.8263	42.8058	0.232084	0.146387	0.440013	1.75756	1.47314	1.0305	0.010727	10.4536	1.52184	0.0695146	0.976908	0.417742	low
TCGA-OL-A66N	2.16986	0	30.4023	9.99303	9.11383	84.9182	1.01005	2.57172	0.506041	3.81813	0.935901	1.82362	0.0301331	9.0809	0.437814	0.0643754	0.424083	0.280499	low
TCGA-B6-A0X1	20.4247	1	56.3427	12.6436	2.52069	15.2917	0.619788	0.42672	0.0767878	9.07883	0.0658258	0.0402908	0.396552	2.36501	0.435053	0.0191299	0.256439	0.434318	low
TCGA-D8-A73W	0.668493	0	34.4495	7.02262	61.5577	39.2958	0.626943	0	0.220539	8.77536	2.91817	1.47073	0.0568867	0.512837	0.810735	0.0567146	0.412716	0.667383	low
TCGA-PE-A5DE	7.24658	0	84.2343	8.9862	41.3248	22.798	0.519566	0.239381	0.410662	2.60324	1.38107	0.704439	0.152611	0.307979	0.767035	0.157395	1.01275	0.156929	low
TCGA-D8-A1XQ	1.36712	0	41.832	30.8777	74.1992	22.1757	0.486273	0.101241	0.14529	20.6329	1.46667	0.604615	0.0133538	6.61623	0.471461	0.00332834	0.554522	2.27818	high
TCGA-EW-A1P0	3.4274	0	29.0779	2.64587	24.143	37.0252	0.181934	0.639947	0.229145	1.84876	0.930299	0.915933	0	5.85094	2.54734	0.0102627	0.247631	0.792857	low
TCGA-E9-A1NE	2.98082	0	57.3515	5.54671	8.8745	25.1218	0.474892	0.201498	1.43678	1.18953	2.034	1.17482	0.362425	2.98072	4.64084	0.183675	0.861476	0.269484	low
TCGA-BH-A209	10.8466	1	74.8158	1.73022	39.3763	18.9705	0.365086	1.02125	0.30452	4.57078	1.61836	1.07088	0.0356187	2.77078	0.650268	0.00645652	0.867978	0.313906	low
TCGA-A2-A0D1	2.87945	0	24.2669	2.39275	34.5433	30.4423	0.261647	0.0548183	0.18311	15.8765	0.093019	0.170806	0.00451912	50.2826	0.746516	0.270326	0.0672984	10.8716	high
TCGA-D8-A1JE	1.57534	0	30.4605	0.942661	5.6792	17.0521	0.14609	0.0363467	3.19561	3.51679	2.84863	0.528505	0.00898906	0.0212556	1.68484	0.0567584	0.11327	1.96781	high
TCGA-GM-A2DC	6.94521	0	40.3022	2.87982	3.2053	27.6286	0.44619	0.128442	0.487299	1.81112	0.237407	1.0958	0.00605057	0.391659	4.78191	0.0301613	0.0901046	1.08164	high
TCGA-C8-A3M8	1.07945	0	18.1842	5.02306	22.4598	22.1951	0.418147	13.7584	0.656395	1.17098	0.290539	0.61679	0.0457403	1.02665	1.66488	0.096904	0.291459	3.92243	high
TCGA-LL-A442	2.43562	0	19.741	16.9965	2.89993	17.4989	0.235645	0.384883	0.512331	1.03228	0.00949263	0.515952	0.00295154	0.397815	0.198851	0.141245	0.0608595	1.72788	high
TCGA-E2-A1BD	3.10411	0	37.6838	4.10973	9.97382	21.0415	0.569344	0.168631	0.428371	1.73894	1.2483	0.696196	0.0611673	0.394463	2.48374	0.4047	0.114659	1.2478	high
TCGA-E2-A15H	1.07671	0	37.5425	4.13652	14.092	24.5511	0.509213	2.09139	0.420171	1.10737	0.443601	0.187975	0.0530494	0.215601	1.32022	0.022037	0.0860906	1.02185	high
TCGA-BH-A203	3.21644	1	29.5898	3.7496	21.6591	29.3077	0.506816	0.065788	0.316515	3.31515	0.883762	0.74592	0.0397719	11.8496	8.80208	0.0360468	0.327204	2.6364	high
TCGA-B6-A0X5	5.74521	1	38.9331	0.483475	2.0443	24.7844	0.121133	0	0.0828541	6.27992	1.03343	0.278232	0.00552103	1.49807	14.7032	0.00550432	0.0379471	3.24942	high
TCGA-EW-A2FW	1.8411	0	33.268	2.89201	115.368	30.5547	0.166628	3.56777	0.354352	0.815781	0.772738	0.658908	0.0289977	8.01145	7.07118	0.00413	0.151853	2.18039	high
TCGA-A8-A07W	0.832877	0	17.2732	1.29083	45.5236	33.8801	0.21585	0.748581	0.357916	2.2826	1.45433	0.202823	0.0107324	0.393359	3.58752	0.0499332	0.303261	0.921823	low
TCGA-BH-A1ES	9.48493	1	28.4833	5.72611	14.7559	33.8458	0.596116	0.0296623	0.596932	1.1403	1.06957	1.61741	0.0782496	0.147445	7.47686	0.0390064	0.0448187	1.56968	high
TCGA-BH-A0EB	2.0411	0	49.8559	3.10902	17.8815	25.5861	0.29855	0.21375	2.88064	1.13264	0.711806	0.316356	0.0704846	0.162501	0.769377	0.087839	0.355266	0.528033	low
TCGA-A2-A04P	1.50137	1	93.0889	18.9197	8.11122	20.6177	0.428859	0.340388	0.198678	15.6768	1.70778	1.46852	0.0388536	0.692877	0.40551	0.0602559	0.459916	0.555692	low
TCGA-E2-A15S	1.1726	0	27.3762	3.88418	11.8172	13.1415	0.195015	0.228325	0.823877	0.518939	0.244165	0.785533	0.0407824	11.9031	0.936863	0.331527	0.0646859	2.24205	high
TCGA-D8-A27V	1.04384	0	29.3324	4.38454	0.89606	33.5631	0.414253	0.00705921	1.12136	1.08551	1.98693	0.425245	0.102423	1.6451	1.01787	0.420055	0.090663	0.82736	low
TCGA-OL-A5RZ	1.86027	0	22.6427	4.31946	18.0478	13.8767	0.244788	1.69886	0.12161	2.03987	0.316148	0.374532	0.00528492	99.9536	0.260194	0.0263446	0.181621	173.269	high
TCGA-AO-A1KQ	5.15616	0	79.1613	2.10782	69.6176	21.1337	1.09485	5.30368	0.145369	3.89565	1.40704	2.01368	0.0105674	1.71478	0.948117	0.0158031	0.345	1.14253	high
TCGA-BH-A0BZ	6.17808	0	144.058	2.99546	24.7449	34.0488	0.52191	0.825398	0.307172	1.04061	1.92153	0.61159	0.0265538	18.7132	0.509602	0.0231643	0.760457	0.163354	low
TCGA-AC-A3OD	1.23562	0	19.0105	1.33772	14.7779	16.8769	0.404264	0	1.31025	0.535906	2.54909	1.12499	0.238117	0.196063	3.70208	0.406964	0.311738	1.18634	high
TCGA-AO-A03O	6.80274	1	65.9344	2.22686	28.7844	7.15398	0.0617634	0.0921989	0.141946	1.70035	0.537792	0.462837	0	30.6299	7.81241	0.025259	0.59787	3.8856	high
TCGA-AO-A0JM	5.98356	0	60.9049	1.05888	78.3318	33.6138	0.340062	0.0180013	0.335539	6.03183	0.935463	0.710466	0	1.7633	2.25338	0.017754	0.333193	0.431716	low
TCGA-D8-A27W	1.02192	0	44.9707	1.55201	16.5135	22.7292	0.225522	0.960715	0.274332	0.851391	1.58225	1.55123	0.0346082	53.1728	3.48363	0.751113	0.140282	13.2129	high
TCGA-AO-A124	9.60548	0	21.8514	6.0171	19.8299	19.6897	0.319537	0	0.0403498	7.33135	0.456982	0.0537435	0.164426	2.59416	2.681	0.00309299	0.188356	1.1103	high
TCGA-EW-A1PH	1.66301	0	58.5151	14.9795	14.0693	22.1631	1.35878	0.101249	0.408256	4.86832	0.954477	0.327162	0.215162	3.02961	0.360474	0	0.531196	0.718572	low
TCGA-AR-A1AP	7.82466	0	50.2459	5.86862	14.8286	25.9852	0.367336	0.0453182	0.560654	4.77919	1.64691	0.494217	0.0896628	0.366613	1.12296	0.0297971	0.410847	0.507598	low
TCGA-D8-A142	1.16438	0	17.8618	19.1848	40.6495	77.1458	0.646811	0.726482	0.625653	8.76813	2.15012	0.600997	0.0445691	5.37727	1.34436	0.0416571	0.226558	0.544542	low
TCGA-E2-A15I	4.63562	0	44.1895	5.24709	24.8467	16.6819	0.534596	0.188215	0.972797	0.677926	1.83108	0.488709	0.0910279	0.275171	7.63909	0.189755	0.308086	1.83849	high
TCGA-AR-A0U3	9.50137	0	46.1837	2.43939	27.6563	43.1721	0.180605	0.410265	0.428606	1.15701	0.401951	1.79574	0.0193266	5.91239	2.17428	0.0128454	0.132835	0.462128	low
TCGA-E9-A229	3.14521	0	48.2124	4.72665	13.9848	18.4895	0.573197	0.0637868	1.04166	1.17874	1.07851	0.477947	0.0691112	0.402334	1.7811	0.122825	0.275371	0.900719	low
TCGA-A2-A0EY	5.27397	0	18.3279	5.18535	7.32298	21.1341	0.32559	3.12109	0.222047	1.21296	1.46551	0.637189	0.019641	5.48958	4.56776	0.0274142	0.427488	2.40822	high
TCGA-E2-A1LB	6.31781	0	33.3487	2.68532	3.2178	29.3714	0.121324	0.0137204	0.73781	2.79407	1.64426	0.441757	0	14.7194	3.68413	0.0315744	0.139935	2.00303	high
TCGA-BH-A0H6	2.04658	0	25.8416	5.50212	8.51198	45.2165	0.216204	0.0137925	0.543753	2.47199	1.1936	0.716256	0.113703	5.74289	9.16887	0.0952212	0.18235	1.09555	high
TCGA-C8-A12Y	4.04384	0	129.792	4.96443	5.60027	26.9848	0.380645	0.886383	0.140055	5.05069	0.354248	0.523296	0.0799943	1.08855	1.5048	0.0429435	0.26081	0.151191	low
TCGA-LD-A7W6	1.10685	0	39.0001	16.3274	2.34519	21.8383	0.759952	0.0421725	1.14086	1.73808	1.56539	1.02202	0.171513	0.448035	1.68162	0.291152	0.323916	1.11476	high
TCGA-BH-A1FB	10.0521	1	32.6539	6.70895	17.6848	41.6028	0.845078	0.167807	2.57264	1.90248	3.37087	1.20976	0.566367	2.60631	3.84187	0.288817	0.443714	0.343611	low
TCGA-D8-A1XO	4.60822	0	17.3823	3.50522	1.27792	19.568	0.294004	0.377533	0.865627	0.333418	2.79671	0.514647	0.0248985	0.9466	2.37304	0.0186173	0.174697	1.97136	high
TCGA-E9-A3Q9	1.53425	0	26.2018	5.95377	0.618437	19.1002	0.471303	0.183935	6.41136	4.45521	1.3728	3.34913	0.125097	0.104204	6.67216	0.090704	0.238837	3.48979	high
TCGA-A2-A3KC	1.73973	0	22.6435	10.3509	24.7922	25.8063	0.984723	0.537327	1.50888	1.52198	1.5359	0.896909	0.316401	3.51637	2.25737	0.361709	0.386611	1.08343	high
TCGA-BH-A0DH	3.16712	0	48.9089	17.1825	49.4694	22.3928	0.163708	0.369115	0.354823	0.965387	0.448155	0.178465	0.0755482	4.37672	2.23767	0.079504	0.144238	1.03553	high
TCGA-E9-A1QZ	2.06849	0	55.3971	6.81646	11.4405	31.5832	0.433703	2.72599	0.844816	7.20948	2.6939	1.5336	0.411996	0.172096	14.088	0.0950493	0.748887	0.730456	low
TCGA-BH-A0H5	4.43836	0	93.3211	6.74661	94.6078	27.8867	0.585423	1.43656	1.09925	3.58635	2.00597	2.25187	0.144744	4.49998	2.07991	0.0874583	1.48223	0.13036	low
TCGA-AR-A0TY	4.65479	1	30.8505	7.25538	122.174	34.2556	0.260948	8.41968	0.346377	1.71272	0.314142	0.221255	0.0301057	2.37886	4.28841	0.0100048	0.0728059	2.23007	high
TCGA-A8-A08G	1.66301	0	39.182	4.20793	19.0656	20.9086	0.139982	0.649475	0.844643	0.889959	0.491139	0.263957	0.00620771	1.18898	0.723851	0.315635	0.263112	0.770319	low
TCGA-AC-A2BM	8.27945	0	26.2222	1.17036	20.4351	11.043	0.240619	0.167365	0.267579	0.86946	0.598027	13.4717	0.0297171	0.0790529	5.18401	0.0296272	0.520355	1.26666	high
TCGA-D8-A1X7	1.39452	0	17.2839	1.39305	61.139	46.4915	0.235056	0.00966627	4.54109	0.723114	1.55822	1.52601	0.00956243	0.463533	4.08018	0.0222448	0.0985866	1.14693	high
TCGA-E9-A3X8	1.30959	0	109.326	5.56316	8.78752	45.0083	2.15239	0.146714	0.248609	1.48278	1.26457	1.4199	0.277081	0.900881	1.11686	0.043848	0.493741	0.157366	low
TCGA-AO-A12A	8.52603	0	39.4927	12.8912	7.32017	67.469	0.86578	0.0598341	3.36166	1.64744	1.891	1.13103	0.434069	0.356908	3.86768	0.204575	0.284783	0.19358	low
TCGA-C8-A134	1.04932	0	44.7732	8.46705	183.896	163.774	0.500278	0.233847	0.21029	10.0635	1.48002	0.188034	0.0223873	2.39319	0.929779	0.0148797	0.510058	0.00701836	low
TCGA-AO-A1KT	1.48219	0	33.9149	4.16269	33.9198	25.6797	0.505351	0.53042	0.374282	8.4503	1.01881	1.00489	0.0453464	9.01274	1.68491	1.03335	0.18181	1.75747	high
TCGA-AQ-A04H	2.06575	0	19.652	3.40238	44.8301	25.9008	0.143649	1.73159	0.471624	0.653751	0.352336	0.533264	0.00995924	3.38232	6.68822	0.0297873	0.0988748	2.14411	high
TCGA-D8-A1JT	1.10959	0	40.9428	20.1425	13.847	19.8989	0.0471584	0.205324	0.766083	20.5865	0.493577	0.599141	0.029017	0.448847	2.90315	0.0128574	0.0295466	2.14826	high
TCGA-A8-A07L	2.67123	0	21.5303	1.01832	12.1485	26.2693	0.21451	3.68733	0.448175	0.793952	0.486246	0.220461	0	3.77007	1.43025	0	0.100799	1.50929	high
TCGA-D8-A143	1.18082	0	30.075	26.4948	47.3834	36.1612	0.456016	0.306996	0.129902	23.0628	0.750251	0.277262	0.00880283	5.36252	0.447649	0.0219405	0.302518	1.7851	high
TCGA-A8-A084	1.25479	0	61.8753	0.804	24.1741	32.051	0.191805	0.719072	0.543464	3.4571	0.368822	0.509209	0.0129336	2.07963	1.9829	0.0128944	0.0246931	0.51271	low
TCGA-AC-A2B8	1.85479	0	23.9183	4.35517	18.3587	50.3882	0.444825	0.025638	3.67225	4.06228	2.79152	1.5755	0.109905	1.06201	3.72597	0.196668	0.400295	0.709077	low
TCGA-D8-A27L	1.36712	0	31.9981	4.99996	20.3846	28.5265	0.561899	0.671758	0.998776	1.78262	2.70914	1.25869	0.131711	2.60127	3.22483	0.122359	0.5898	0.863162	low
TCGA-A7-A0CE	2.94247	0	20.8247	13.8202	18.809	39.7442	0.140105	0.221318	0.253725	9.52566	1.57495	0.649369	0.0802783	2.59501	0.694973	0.0181899	0.263344	0.732449	low
TCGA-BH-A0E0	0.367123	0	18.5094	28.7539	3.28281	7.79161	0.112038	0.0719344	0.198752	7.09094	0.358559	0.653733	0.0593014	1.21995	2.82356	0.0177366	0.400797	2.72348	high
TCGA-AN-A0FJ	0.663014	0	15.4893	8.57686	60.8858	14.5209	0.12015	0.0412316	1.5677	12.0486	0.594696	0.278355	0.346704	1.34426	0.162943	0.0135551	1.65873	0.171458	low
TCGA-A2-A3XX	3.94247	1	23.7305	7.9974	52.2826	97.538	1.59388	0.0667407	0.211008	15.9606	0.700732	0.265719	0.0623557	3.903	0.39444	0.00731376	0.310933	0.209968	low
TCGA-E2-A1LI	8.55068	0	29.6616	3.22176	73.929	48.5209	0.169569	0.0284414	0.157947	1.0983	0.959189	0.113236	0.0437669	0.310474	0.180241	0.00311674	0.343792	0.241452	low
TCGA-A8-A09B	1	0	24.0976	3.62643	3.32774	21.9833	0.347333	0.766861	1.61424	0.755146	0.61664	1.24821	0.0377424	1.15797	1.31784	0.0903077	0.112411	1.33708	high
TCGA-E2-A14R	3.21644	0	128.844	19.8055	87.0741	13.1226	0.283266	0	0.519421	15.081	1.10045	0.630739	0.00494456	0.149072	0.384374	0.00492959	0.555087	0.333853	low
TCGA-BH-A0DD	6.81096	0	36.0776	0.922607	20.383	13.0822	0.360502	1.10869	0.19521	2.48505	0.451825	0.769823	0	0.520873	1.99046	0.155623	0.230574	1.28732	high
TCGA-BH-A0B3	3.29589	0	52.1121	15.1434	11.3868	31.0955	0.130888	0.0983077	0.147973	27.291	0.37012	0.472232	0.0445737	1.00249	0.401627	0.246433	0.608085	0.48975	low
TCGA-E9-A1NC	3.29589	0	54.9946	20.5167	70.06	68.4624	1.0207	0.165168	0.149847	8.1586	1.22325	0.393127	0.0226936	1.27982	0.194054	0.00904995	0.987856	0.141787	low
TCGA-AO-A0JJ	5.16986	0	36.001	8.66827	9.43362	26.1262	0.729764	0.136794	2.27697	2.55185	2.95161	0.568304	0.266547	0.0690882	8.20851	0.179886	0.432171	1.49662	high
TCGA-E9-A1R7	3.09589	0	16.9515	1.16816	2.17121	15.3726	0.117674	30.8758	0.380772	0.42118	0.465737	0.257293	0.0408442	0.286449	0.586912	0.0666337	0.378561	14.8857	high
TCGA-A2-A4RY	1.77534	0	27.3821	28.0719	11.8343	91.6611	3.95263	0.0893998	5.533	7.51451	3.39806	0.919237	0.742891	5.94958	6.47013	0.617202	0.715926	0.915754	low
TCGA-BH-A0AZ	5.25753	0	25.4032	6.02337	23.9294	20.9473	0.552189	0.252335	1.96324	1.87165	1.84949	0.786239	0.134058	0.442697	2.00039	0.0691303	0.158863	1.51247	high
TCGA-EW-A1PD	1.16164	0	20.9754	6.42077	58.4352	29.3732	1.88767	0.514835	0.843576	2.03267	1.70353	1.04567	0.0565894	0.200717	6.06095	0.142926	0.293873	4.08483	high
TCGA-BH-A0EI	5.27671	0	22.6457	1.54704	13.447	22.0712	0.255966	0.0242603	1.3306	1.09018	1.56946	1.10237	0.0279996	0.152515	2.40462	0.0518418	0.0870592	1.42125	high
TCGA-AO-A12G	4.49041	0	32.209	4.64512	2.31359	38.2154	0.234912	0.561533	7.56892	0.803708	0.649003	1.41043	0.0831361	12.6462	4.54594	0.275026	0.242417	2.24503	high
TCGA-E2-A1LH	8.89589	0	79.9741	10.4281	72.6959	19.3681	4.71426	1.73923	0.139859	2.4847	1.64623	0.903194	0.0573514	1.37308	0.705899	0.0142944	1.40429	2.86846	high
TCGA-GM-A2DO	7.11233	0	94.2788	2.44676	200.326	14.3167	0.869015	0.905054	0.149292	1.65432	0.504807	0.731115	0.022107	1.05855	3.59458	0.0771401	1.7727	0.15051	low
TCGA-E2-A1LS	4.39452	0	7.12171	8.98263	0.468103	85.0117	0.249835	0	0.178169	0.0899913	0.22694	0.142875	1.48517	0.143016	0.304739	0.00334995	0.030793	0.00349823	low
TCGA-D8-A4Z1	1.80548	0	24.1079	21.978	1.82033	74.576	2.30838	0.0579143	1.81191	1.98571	2.3872	0.651633	0.337387	17.7244	7.51769	0.615613	0.546917	1.85938	high
TCGA-C8-A1HF	0.909589	0	82.8381	3.37736	9.30505	33.3	0.434578	0.0381044	0.422697	4.10751	1.52148	0.400706	0.0251301	40.8902	0.728504	0.0595033	0.428211	1.74125	high
TCGA-A2-A4S1	2.24658	0	40.6224	5.6049	162.157	23.5553	1.17091	0	2.15003	4.11892	4.38691	10.6782	0.0198067	0.603	4.57635	0.111898	0.166387	4.2896	high
TCGA-D8-A27G	1.12055	0	29.9134	1.61848	23.6132	41.4077	0.441062	0.0102078	0.442844	1.04469	0.952671	0.67323	0.0302946	7.74848	1.82949	0.100676	0.293051	0.664467	low
TCGA-E2-A15D	1.4411	0	24.2456	9.07981	15.066	41.4138	0.539112	0.0601475	3.08163	1.31861	2.35253	1.20568	0.0476011	3.72495	4.58947	0.217511	0.172674	1.80489	high
TCGA-C8-A1HI	0.939726	0	44.8014	11.9265	4.4744	45.6502	0.676811	5.88524	1.14542	0.619271	1.64083	0.662333	0.662467	1.50879	1.17349	0.189095	0.107062	0.229041	low
TCGA-E2-A576	2.85753	0	71.8868	2.80583	4.92215	17.7835	0.560684	0.523995	0.163525	0.765145	0.18624	0.0735446	0.0513696	1.09736	0.729081	0.898575	0.224683	0.538649	low
TCGA-BH-A1FH	2.83288	1	15.0047	17.1525	1.6048	48.6938	0.845794	0.0294996	6.4394	1.95138	6.92659	4.06985	0.324252	3.71767	3.39235	0.352365	0.735453	1.56877	high
TCGA-AO-A03T	5.81918	0	91.3507	8.87703	23.7232	80.1091	0.482603	0.0738891	1.27164	1.62498	0.595553	1.61799	0.0852779	4.02217	1.43107	0.0809712	0.376799	0.0535513	low
TCGA-C8-A1HM	1.0274	0	195.908	5.60372	10.4079	11.9342	0.313976	0.664817	0.17272	5.9145	0.627507	0.120836	0.00548063	0.860188	1.00121	0.0327843	0.577598	0.0717498	low
TCGA-A2-A0EO	6.69041	0	33.4821	6.95983	21.5152	41.7555	0.524007	0.0985999	1.02466	4.87184	2.49571	0.847706	0.281784	0.528561	5.41774	0.147669	0.339346	0.536522	low
TCGA-C8-A27B	1.20274	0	78.0647	3.79451	146.349	14.235	0.149647	0.0525622	0.0809228	4.82406	0.369769	0.172874	0.0259987	0.304822	0.278831	0	0.453354	0.341196	low
TCGA-BH-A1EN	5.8274	1	22.7226	6.64745	1.52281	44.6999	0.139183	0	0.370868	0.954216	1.33911	0.43784	0.0132391	4.85426	0.4717	0.0230983	0.185781	0.572561	low
TCGA-B6-A40C	5.92877	0	38.7069	13.8011	5.87343	43.1634	0.626403	0.0938835	0.301985	3.81888	0.973765	4.20264	0.0526291	3.113	0.856348	0.0462969	0.418472	0.517163	low
TCGA-E9-A1RE	2.88767	0	9.48799	2.91931	40.2641	19.0067	0.125387	0.155978	0.281412	0.470991	0.578973	0.359441	0.0160732	4.29286	12.7509	3.72731	0.423484	4.69938	high
TCGA-A7-A26E	2.6137	0	9.82401	0.834358	0.103355	11.3138	0.601362	0	3.75837	0.732842	2.82893	0.26639	0.0140961	0.224989	1.78978	0.393496	0.0322951	5.01326	high
TCGA-E2-A1B0	4.46849	0	18.2465	4.6164	39.8607	31.5513	0.203179	0.066593	0.837835	6.61394	1.21602	1.02804	0.0538998	13.6763	2.61099	0.0119415	0.35903	1.59352	high
TCGA-WT-AB44	2.41918	0	76.4697	3.11936	12.3161	62.3109	0.825571	0.0469483	0.282666	64.3886	0.721962	0.280378	0.046444	8.55235	0.727095	0.331841	0.434492	0.499364	low
TCGA-AR-A24Z	6.58356	0	22.475	0.801235	45.7805	11.1024	0.117932	3.14535	0.600146	2.07706	0.360129	0.325056	0.0103203	0.409518	0.94266	0.0951735	0.115266	1.79796	high
TCGA-BH-A0HW	4.27671	0	29.4878	4.81215	20.6277	7.08411	0.0399667	0.745767	0.388733	1.34824	0.0717095	0.0774566	0.0295102	0.273305	3.30935	0.0915317	0.0150244	1.90294	high
TCGA-B6-A0RH	17.6877	1	100.785	5.36342	15.5742	69.9131	0.310254	3.13646	0.232091	15.7304	1.33468	1.07571	0.0225538	4.19409	3.45434	0.0546078	0.118108	0.178058	low
TCGA-C8-A137	1.03836	0	19.021	1.03107	18.7172	34.151	0.264953	0.675673	0.23922	20.8981	0.821442	0.693208	0	14.3838	0.880088	0.0108356	0.0622513	2.31203	high
TCGA-B6-A1KN	11.5973	0	49.9402	11.0028	4.21545	16.8867	0.423325	0.939355	0.530585	0.946414	0.891568	1.08403	0.143926	0.565981	0.697246	0.0561485	0.15412	0.829283	low
TCGA-A2-A3XZ	3.19178	0	49.6863	28.2436	26.0696	42.8751	0.873246	10.4884	0.433475	3.20936	1.25413	1.59212	0.0912153	2.93538	0.622906	0.026524	1.02313	0.934875	low
TCGA-BH-A0GZ	0.89863	0	34.8594	4.14717	8.31493	38.8699	0.355441	0.266701	0.664528	1.64803	1.33087	0.641474	0.0277722	0.529466	1.37631	0.253808	0.15907	0.595766	low
TCGA-AO-A0J2	2.73151	0	165.349	4.86024	11.7799	37.4881	0.281861	0.0183335	0.229837	9.14329	0.416089	0.299904	0	5.64217	0.550245	0.039177	0.24585	0.0798466	low
TCGA-B6-A0RS	8.39178	1	26.7111	7.72529	13.4131	40.9986	0.195281	0	0.150472	9.30272	1.35441	0.40678	0.0523136	39.0151	2.00793	0.407463	0.337089	3.61191	high
TCGA-D8-A27E	1.45205	0	25.451	1.54483	2.04283	22.7574	0.271679	0.00925927	20.5795	0.288611	0.834684	142.204	0.0091598	0.1462	1.95221	0.140025	0.143402	10.3119	high
TCGA-B6-A0WS	8.12329	1	33.913	3.67088	50.7538	19.4023	0.264709	0.154263	0.565688	0.8877	1.06467	0.961321	0.0195649	0.204714	0.65906	0.113133	0.690295	0.543076	low
TCGA-D8-A1Y3	1.17808	0	87.1903	0.66783	17.4387	15.3718	0.203225	0.0707862	0.0417015	2.64243	0.480457	1.16056	0.0200074	7.41871	3.14302	0.0166223	0.23683	0.617375	low
TCGA-BH-A28Q	3.06575	0	21.8179	7.78756	1.89636	50.9978	0.340436	0.112356	1.17474	1.70168	1.82953	0.682217	0.0427497	1.64265	0.987735	0.0994473	0.173031	0.55607	low
TCGA-D8-A13Z	1.73973	0	43.8764	12.2982	122.418	29.8685	0.56091	0.511692	0.441976	7.06608	0.627522	2.12098	0.0245428	3.71598	0.228548	0.100932	0.340889	0.868643	low
TCGA-A2-A0T6	1.57534	0	25.7239	2.19843	23.2438	34.2338	0.401015	0.0401089	1.63087	2.81293	6.27421	2.54633	0.102502	3.29259	5.50487	0.194493	0.481038	1.76623	high
TCGA-Z7-A8R6	8.92055	0	68.6455	2.4481	21.2634	20.9567	0.38672	0.98101	0.230283	20.7186	0.192073	0.418007	0.136861	0.63989	4.28253	0.0496171	0.180533	0.771553	low
TCGA-A2-A0SV	2.26027	1	46.5521	3.73548	39.4909	19.108	0.529622	0.361008	0.0893242	14.8534	2.41969	0.796767	0.00892824	1.37754	1.73513	0.12165	0.375012	1.37566	high
TCGA-BH-A0W3	1.99452	0	46.4431	0.760113	2.50041	14.1826	0.277112	0.0510698	4.47322	0.389118	0.18776	0.123765	0.00561347	0.602291	0.672742	0.0447718	0.128608	1.24906	high
TCGA-BH-A0HY	4.23288	0	22.1417	3.73797	8.26615	43.9492	0.186096	0.203268	1.09717	1.37277	0.613187	0.633354	0.0335141	3.18641	1.99738	0.0222751	0.0639858	0.664661	low
TCGA-A8-A07E	1.66575	0	20.9545	6.56921	4.45302	24.1235	0.594876	0.406653	0.726946	2.14695	3.70291	3.2217	0.0467773	1.47387	2.90299	0.189652	0.378666	2.00996	high
TCGA-BH-A18M	6.04658	1	35.2887	6.17512	2.58992	45.4411	0.445479	0.0247673	1.43195	7.97728	2.36925	2.52092	0.155174	0.847308	5.73509	0.203559	0.481815	0.577959	low
TCGA-AN-A0XV	0.443836	0	31.1916	6.94085	15.543	20.6118	0.617216	0.210197	0.645298	3.05146	3.01193	0.654944	0.084716	0.174142	1.6838	0.24954	0.383769	1.33198	high
TCGA-AO-A12E	5.86849	0	54.5705	7.65422	1.62629	32.3665	0.639868	0.148956	0.795478	3.6128	1.87396	0.667179	0.193404	1.48358	7.53123	0.0612123	0.404418	0.763137	low
TCGA-D8-A140	1.10411	0	27.0246	2.41395	16.5417	10.5327	0.333491	0.520328	0.770148	0.869375	0.51305	0.525815	0.0417355	1.68181	6.99345	0.175683	0.286856	2.41307	high
TCGA-E2-A1II	2.80822	0	46.9819	4.03579	26.2379	14.5117	0.303729	0.0573924	0.422862	0.884522	0.649246	0.268239	0.0946264	2.68505	0.326931	0.00628934	0.975579	0.323018	low
TCGA-AN-A0XW	0.465753	0	47.5194	3.16507	9.55777	32.1339	0.632575	0.0370311	1.49452	1.89811	2.27521	0.961529	0.0651259	4.82924	0.632834	0.0202902	0.419646	0.673586	low
TCGA-D8-A1XV	1.26301	0	22.3043	0.4785	0.919485	42.6773	0.296718	0.0298272	0.959418	0.557828	0.363778	133.636	0	0.109019	1.85094	0.0196117	0.0394345	0.701801	low
TCGA-S3-AA17	1.16164	0	67.5514	6.98669	97.8707	32.303	0.490374	0.340129	0.180513	1.82843	0.483051	0.414702	0.0195058	0.994539	3.06107	0.126404	1.10047	0.200138	low
TCGA-A8-A06O	1.08493	0	18.7208	1.28012	18.2465	16.9637	0.352172	1.3873	0.244325	1.76653	0.652675	0.520015	0.0515939	0.433096	2.37079	0.0582961	0.283692	1.32687	high
TCGA-EW-A1OW	1.90137	0	21.9211	5.31679	36.5838	66.4535	0.96451	0.0982797	0.834895	11.4792	9.35284	1.38652	0.16204	1.20216	0.811771	0.0161549	0.228934	0.999057	high
TCGA-BH-A18F	2.74247	0	31.2609	6.75271	23.193	86.5245	0.589849	0.143173	0.767547	5.72713	2.27457	1.73981	0.165241	15.9124	12.6648	0.122379	0.632764	0.508997	low
TCGA-D8-A1XK	1.20822	0	35.3745	15.4707	74.2605	13.8035	1.66913	0.0190711	0.218636	25.576	0.586543	0.128749	1.25775	10.2187	2.67654	0.0250788	0.219721	0.402477	low
TCGA-A2-A4RW	0.608219	0	21.1705	5.7803	5.96674	26.5886	0.848371	0.575649	1.90262	1.59493	0.850175	2.81225	0.112487	19.6311	6.69491	0.133174	0.378519	4.82591	high
TCGA-EW-A1OV	2.16164	0	49.4663	3.68372	84.535	43.9101	0.505005	0.745195	0.748968	17.1507	1.97761	2.6369	0.0400025	10.2715	8.24062	0.0398814	1.95735	0.298651	low
TCGA-AR-A2LN	2.73151	0	19.5287	13.8149	4.56963	29.4532	0.896578	0.559996	1.86594	6.73959	4.18895	1.97751	0.338543	1.84484	4.25462	0.214785	0.564091	1.49026	high
TCGA-AN-A0AJ	0.830137	0	44.6487	0.437403	56.2877	18.857	0.215937	2.11993	0.0415156	9.96199	0.570792	0.422261	0	3.96828	4.68358	0	0.493635	1.22196	high
TCGA-A7-A26G	1.97808	0	13.7527	13.889	18.9425	24.1177	0.975517	0.370296	1.02643	1.53895	2.66703	0.819356	0.148651	1.43817	1.00768	0.0264644	0.717626	1.32358	high
TCGA-D8-A1JP	1.75068	0	24.7344	9.30649	24.0224	41.5966	0.51876	1.42865	0.974777	1.26508	3.75685	2.78216	0.0803012	0.878197	0.974501	0.160116	0.214638	1.03731	high
TCGA-BH-A0B0	6.7863	0	101.062	6.18083	35.0234	33.0882	0.286898	0.313066	1.05142	4.11148	1.77696	1.11203	0.0701994	0.109849	3.82263	0.0864544	0.884572	0.150283	low
TCGA-E9-A1RG	1.7726	0	67.3573	2.458	13.2632	34.0273	0.367244	50.028	0.0788361	2.6581	0.178893	0.321191	0.0092705	0.978227	2.68746	0.0138637	0.244252	39.8841	high
TCGA-E2-A2P6	2.87945	0	35.7066	10.5909	6.70758	28.5043	0.746894	1.12335	4.2134	0.621755	0.365199	0.616075	0.0207715	0.838049	1.34784	0.103543	0.170527	1.73137	high
TCGA-OL-A66H	2.22466	0	66.6005	4.52122	14.5161	20.8777	0.522152	0.18661	4.04664	2.22225	2.15567	1.31944	0.0426013	4.51209	0.499819	0.0991021	0.547657	0.838577	low
TCGA-A2-A0CU	0.432877	1	12.7688	5.36828	3.34182	26.745	0.381278	10.4055	0.464626	1.02188	1.29858	2.35731	0.042219	0.639827	1.33019	0.168365	0.272593	2.88883	high
TCGA-E9-A1R5	0.252055	0	20.8634	0.738687	17.719	20.5649	0.355593	0.186253	2.36567	1.15035	0.895461	0.891998	0.00341207	0.145228	4.99763	0.0102052	0.101625	2.25847	high
TCGA-BH-A0BR	6.38356	0	39.702	13.6299	70.9628	34.6653	0.445775	0.12099	0.408023	8.87639	2.16993	0.663216	0.0177318	1.32862	0.772487	0.0441954	0.63984	0.6336	low
TCGA-BH-A18S	5.50411	1	29.3905	1.27284	1.44926	43.7072	0.116389	0.521227	1.80936	0.613761	1.09082	0.240602	0.00763893	3.27505	1.2792	0.0266553	0.0437532	0.639886	low
TCGA-B6-A0IM	10.611	1	29.3011	1.29807	101.242	19.9493	0.104537	0.15605	0.54199	0.9548	0.801741	0.670816	0.0114351	0.129282	2.02972	0.0285012	0.180115	0.959207	low
TCGA-D8-A1XA	2.29863	0	17.4153	0.859286	34.0814	16.9074	0.245268	0.0271207	2.80721	11.3982	0.923277	0.31689	0.0178862	0.253763	17.696	0.0133741	0.13318	10.7468	high
TCGA-A2-A25F	0.882192	0	63.1899	6.70877	174.691	16.0778	0.644411	0.050233	0.680841	4.3015	8.04437	2.76951	0.132516	0.580181	2.99204	0.0935811	2.98226	0.122951	low
TCGA-A8-A092	2.58082	0	38.0628	2.25521	5.25974	16.2085	0.115259	2.85771	0.247927	0.744857	0.281048	0.154052	0.00978203	17.5446	2.86215	0.0942734	0.18676	2.80419	high
TCGA-AR-A1AQ	8.27671	0	57.6604	16.9233	64.7981	27.0374	0.967916	1.96154	0.170448	4.06697	0.520071	0.618461	0.0981782	1.07541	0.946525	0.0230308	1.13128	0.376933	low
TCGA-E2-A1L9	1.63836	0	51.2125	3.9135	107.579	71.2042	0.366358	0.0442468	1.10648	3.06176	1.37022	0.854771	0.032099	1.50595	1.91872	0.0203648	0.197224	0.168339	low
TCGA-A7-A4SD	1.20822	0	50.0296	20.8188	45.994	17.8929	0.273928	0.0340761	0.126472	8.86897	0.766147	0.424705	0.0618018	3.09876	0.229295	0	0.643599	0.73976	low
TCGA-A1-A0SD	1.19726	0	37.4202	8.03378	13.9315	30.4398	0.70785	0.273569	1.00594	2.31536	2.69096	0.657059	0.27063	9.99229	3.76443	0.172379	0.185148	1.39094	high
TCGA-A2-A0YG	1.82466	0	24.2729	1.66933	19.3129	31.9713	0.306308	2.34834	0.37433	0.674499	0.411891	0.13485	0.0893506	3.10645	7.22076	0.00371167	0.110883	1.50336	high
TCGA-BH-A28O	3.06849	0	21.2009	36.3644	2.50536	93.9834	3.86884	0.199752	4.49145	3.15853	2.77251	0.706679	0.5887	3.08464	5.01374	0.660797	0.51875	1.1542	high
TCGA-BH-A0AU	5.24384	0	23.6621	1.67262	25.3777	21.0345	0.274299	1.36489	0.492501	2.31183	0.961996	0.302716	0.079701	1.05178	2.68784	0.163594	0.435018	0.937095	low
TCGA-OL-A66I	1.95616	0	59.6115	8.62137	64.3962	74.5111	2.45263	0.491534	0.44015	3.69166	0.929387	0.488637	0.370479	5.35477	4.28098	0.0230849	1.33685	0.0946046	low
TCGA-B6-A0RM	6.50137	1	23.6952	1.47943	1.47682	17.9616	0.507859	0.77848	0.525505	0.460417	0.345485	0.223904	0.0710878	0.637358	4.1139	0.118121	0.131198	1.60957	high
TCGA-BH-A0BF	3.6274	1	45.7201	4.07289	34.1536	36.265	0.882503	0.0248094	0.724353	2.55192	3.18893	1.62979	0.0409048	1.2296	4.04101	0.0652496	0.941841	0.552217	low
TCGA-MS-A51U	1.86575	0	45.1005	11.7288	6.24199	40.8562	1.32639	0.0348286	1.9878	4.28815	2.83308	0.235129	0.109106	0.672137	2.72674	0.177476	0.381531	1.12596	high
TCGA-AR-A24U	6.47397	0	27.1351	5.59168	46.6018	29.4958	0.28766	0.764857	0.382102	6.86835	3.28172	0.584446	0.136916	1.30672	5.89588	0.0179607	0.916285	0.737803	low
TCGA-AR-A24X	6.98082	0	23.3001	2.5709	5.23084	23.9772	0.200265	0.0874127	0.663274	1.18068	1.7688	1.20748	0.0230596	2.16744	1.57971	0.0689695	0.059435	1.33173	high
TCGA-E9-A1NA	3.04658	0	36.7627	0.574512	10.685	17.1855	0.229906	0.308382	0.395462	1.4315	0.746941	0.201473	0.00328031	1.08205	0.643876	0.0130815	0.150308	0.933474	low
TCGA-AR-A5QP	1.70411	0	28.7037	12.9538	18.151	66.1751	0.863357	0.172415	1.33433	4.44861	1.90166	1.20874	0.284271	0.705797	1.64509	0.240899	0.450471	0.20899	low
TCGA-E9-A228	3.52055	0	24.5877	2.32013	113.164	18.5725	0.120659	2.1764	0.738127	2.11021	0.77204	0.297171	0.0154671	5.56285	1.04405	0.0400928	0.180725	1.65596	high
TCGA-AO-A03P	7.97534	1	42.1284	1.53322	20.5322	16.2657	0.0780289	1.22453	0.29888	0.905081	0.608153	0.1551	0.00656572	0.317299	3.82798	0.00981877	0.0902549	1.21247	high
TCGA-D8-A1JA	1.37534	0	17.5032	9.39264	1.23979	25.3606	0.146716	0.139057	0.755517	31.7044	0.339193	0.383634	0	20.6681	1.27174	0.025715	0.0984894	5.72786	high
TCGA-AO-A03V	3.70137	0	27.4492	4.98534	9.77882	20.4779	0.214806	0.0791745	0.430983	2.26221	0.688534	0.356339	0.0565673	1.40061	3.84769	0.169188	0.274153	1.14475	high
TCGA-A1-A0SJ	1.13973	0	29.7234	7.84386	10.1267	26.7313	0.220312	0.119158	0.395076	3.16941	1.68074	1.72645	0.0589389	1.87101	4.58427	0.0587606	0.279068	1.21132	high
TCGA-A7-A3J1	0.939726	0	50.5286	11.8225	23.1732	21.0144	0.995872	0.90531	0.855132	2.05945	1.13193	0.915526	0.0817024	2.48273	3.52578	0.266296	0.683947	1.12434	high
TCGA-LL-A5YO	1.20548	0	90.3584	5.5129	179.241	19.4128	0.395535	2.53048	0.200975	1.8112	0.866725	0.768991	0.135981	19.9447	1.24927	0	1.93298	0.162595	low
TCGA-E2-A1IH	2.81096	0	33.3137	11.036	71.5373	19.1452	0.235512	0.207414	0.903241	1.23914	3.42055	1.10943	0.181248	3.70862	1.57733	0.197746	0.524939	0.982153	low
TCGA-BH-A1EV	1	1	15.7093	2.56867	38.3565	20.6112	0.353442	2.63206	0.493372	2.99575	1.74082	0.465973	0.0197257	2.13043	1.68675	0.192726	0.0225964	2.58382	high
TCGA-A8-A07S	0.665753	0	29.5362	9.72613	17.6379	27.7831	0.234848	0.0809911	3.07847	2.84306	0.395113	0.294415	0	0.118409	0.506671	0.0266262	0.104893	1.16806	high
TCGA-C8-A26W	1.04384	0	68.3152	6.65878	13.7085	25.7776	0.601974	2.06348	1.56229	1.10656	0.949987	0.464188	0.0689845	1.65994	4.86699	0.100037	0.37716	0.879422	low
TCGA-EW-A1P4	2.48493	0	36.7933	32.4323	17.0796	37.9415	0.379524	0.200651	0.153809	9.48567	0.776087	0.220659	0.163467	1.32871	0.355504	0.00388029	0.753485	0.425885	low
TCGA-E2-A1LG	4.1726	0	100.354	1.58256	7.7076	4.89903	0.395867	0	0.304519	5.29453	5.7787	0.0642423	1.00099	1.2382	0.845627	0.134522	0.107837	0.0993759	low
TCGA-B6-A0IE	5.46027	1	39.6979	7.72342	0.691375	28.0811	0.338533	0.0311947	0.461394	0.378131	0.838106	0.0593987	0.126867	0.69018	1.10395	0.0957169	0.164969	0.56176	low
TCGA-D8-A1XZ	1.27671	0	79.4964	21.7943	18.6305	17.8192	0.406085	0.261041	0.280684	0.853845	2.61258	0.823406	0.0541978	0.706744	2.68073	0.0540337	0.219125	1.08535	high
TCGA-A8-A09V	1.25205	0	14.0127	2.09827	1.43169	16.2406	0.324985	0.0380494	1.10621	0.123542	1.11777	0.479165	0.0439141	0.450589	1.13995	0.0750535	0.032339	1.73223	high
TCGA-C8-A26V	1.68767	0	39.8816	6.12897	13.2021	33.408	0.148457	0.0152311	3.43825	29.2251	0.925578	0.399438	0.0150675	0.886263	3.33983	0.0350511	0.109315	1.70592	high
TCGA-LL-A441	2.72877	0	37.3632	14.9207	213.515	28.1993	2.66432	2.23526	1.03167	2.56269	2.23745	0.840573	0.261429	1.53578	0.954974	0.0651593	1.044	1.4947	high
TCGA-A2-A3XV	1.91507	0	100.426	1.55423	19.4968	11.0816	0.23496	0.152972	0.180238	7.43603	0.196997	0.170228	0.00360307	12.4443	2.39711	0.0179608	0.115568	0.915	low
TCGA-D8-A27H	1.08767	0	19.6613	20.9549	19.9224	44.0249	2.26118	0	0.544686	6.11515	1.64722	0.635107	0.0201641	1.03406	0.772862	0.0301546	0.458123	2.51122	high
TCGA-BH-A0HN	1.4137	0	55.4974	1.23703	1.54361	11.1151	0.299934	0.0829137	1.31572	0.870087	0.0175866	0.0947271	0.0109364	0.780656	0.0991853	0.512455	0.037584	0.93253	low
TCGA-XX-A899	1.27945	0	25.0441	14.7927	42.6812	33.4479	1.26697	0.244565	0.894244	6.11965	4.33149	0.543298	0.331545	4.03639	6.2024	0.12507	0.764722	1.51021	high
TCGA-C8-A27A	2.04658	0	37.8103	3.46412	56.4095	20.6201	0.15157	1.24802	0.743486	0.643683	0.186634	0.89523	0.0532928	0.149644	0.749925	0.023614	0.057657	0.818965	low
TCGA-A7-A4SC	1.22192	0	26.7048	7.98768	1.25222	16.8777	1.36964	0.154891	1.17848	6.59819	0.919899	2.18183	0.0893824	0.809561	3.27563	0.0827467	0.36568	2.73533	high
TCGA-AR-A1AI	9.03014	0	51.1809	33.5047	20.3258	31.3094	0.255107	0.0119754	0.152104	7.16061	0.419111	0.0621892	0.0118467	2.52466	0.112558	0.00393696	0.701159	0.584728	low
TCGA-E2-A15P	1.63014	0	27.0001	7.10112	5.11596	22.3351	0.425237	0	1.11931	0.682283	1.01562	0.464161	0.195487	0.205345	1.88788	0.200892	0.206711	0.822898	low
TCGA-BH-A1FG	1.58082	1	35.9156	1.67457	1.64113	9.46941	0.156519	2.62853	1.25793	0.685571	0.564415	0.359512	0.0463702	0.272009	3.72251	0.0284491	0.0858069	1.99639	high
TCGA-AO-A0JA	1.79452	0	36.3575	2.52182	10.6373	25.2133	0.306105	0.234331	0.852314	1.22344	2.04281	0.857916	0.10818	0.644074	1.95972	0.0385187	0.203589	0.785936	low
TCGA-AC-A2FO	6.17808	0	31.1901	8.37033	12.9213	43.6183	0.688336	0.639709	1.10578	2.6794	4.77731	3.30822	0.254893	1.3795	3.81771	0.113916	0.382604	0.760352	low
TCGA-A2-A0D2	2.8137	0	50.1014	10.6659	63.5646	21.9786	0.557007	0.0989864	0.18165	4.18458	0.687612	0.706812	0.0571218	0.162808	0.200878	0	0.789892	0.409493	low
TCGA-A2-A0CT	6.27123	0	31.1512	2.05652	5.85353	13.4509	0.111883	0.0586023	0.367332	2.19957	0.276567	0.197812	0.0289864	50.0137	14.0738	0.154126	0.038739	45.7732	high
TCGA-AR-A1AM	5.2137	0	27.979	19.3846	25.921	59.9749	1.16745	0.202939	0.966602	1.1531	1.84017	0.540112	0.242583	7.01687	2.13503	0.350264	0.402457	0.566735	low
TCGA-BH-A0E6	0.80274	0	29.13	10.6689	35.2165	76.3816	2.14842	0.474224	0.279375	1.86529	1.20416	0.541791	0.0402111	3.67656	0.602022	0.0222719	0.414568	0.498271	low
TCGA-GI-A2C9	9.15616	0	25.0198	12.7614	29.1596	47.2483	0.828741	0	0.680226	2.17629	4.47058	0.15863	0.34535	0.634791	0.549979	0.0358651	0.83655	0.258548	low
TCGA-E2-A109	3.88219	0	56.8546	1.64521	59.7625	14.7059	0.271923	0.246988	0.347189	1.61783	0.571713	0.189606	0.0106233	29.9177	4.64752	0.0211822	0.28395	3.9227	high
TCGA-A7-A3J0	0.857534	0	22.6989	3.62604	23.401	39.8621	0.138966	0.164227	0.86117	2.14637	0.154002	20.8139	0.0313525	0.374051	1.20016	0.0312576	0.231817	0.472178	low
TCGA-GM-A2D9	4.96438	1	61.3059	4.75455	24.3663	31.7007	0.716565	0.454213	0.494498	1.09723	0.737016	0.86095	0.0449333	6.30192	2.10549	0.0746622	0.291678	0.67906	low
TCGA-AR-A1AR	1.43562	1	28.3197	7.72024	129.121	10.2892	0.392428	0.0169799	0.599391	6.63785	5.37535	0.965552	0.176374	0.379817	2.99424	0.0669867	0.615747	1.83942	high
TCGA-A8-A09K	2.49863	0	25.831	2.63258	15.0195	9.96011	0.0819597	13.3126	0.778434	0.363197	0.312028	0.204223	0.0192116	0.387556	2.61353	0.0143651	0.308105	4.29819	high
TCGA-B6-A0RQ	11.6904	1	21.8376	19.9622	1.97808	107.065	1.92588	0.202533	3.23711	0.88603	0.395674	0.149463	1.18809	2.08831	4.82511	0.332919	0.17717	0.023585	low
TCGA-BH-A0AY	2.12877	0	39.0503	3.70592	25.9829	24.0017	0.455374	0.0397527	0.37814	5.05962	3.32215	1.31433	0.0262171	7.51666	3.06837	0.182964	0.670727	1.26061	high
TCGA-BH-A0BQ	6.17808	0	37.7604	15.4229	36.8355	57.8998	0.593144	0.0917545	0.686129	2.89176	2.26406	0.64326	0.252136	1.19836	3.77957	0.0553019	0.381255	0.30012	low
TCGA-A8-A08B	3.16712	0	66.4156	4.55257	11.8161	29.9735	0.31315	5.8362	0.060753	16.3811	0.204314	0.0588503	0	5.16094	1.80954	0.0558838	0.0856147	1.29225	high
TCGA-E2-A1LL	3.5863	0	24.7141	21.775	8.12979	30.5146	0.290873	0.158857	0.50952	11.2785	0.707588	1.18244	1.36779	1.09415	1.43278	0.394587	0.240027	0.0446248	low
TCGA-B6-A2IU	14.1808	0	29.449	3.58219	2.26252	16.6742	0.259394	0.335588	1.7203	1.1399	0.454462	0.482604	0.0851238	6.08381	11.4589	0.0933528	0.136517	4.03627	high
TCGA-EW-A2FR	4.58356	0	23.9678	4.09305	93.5047	52.9713	0.576399	0.844598	0.967978	3.83922	1.78399	1.01885	0.0145056	48.7618	1.57115	0.0260311	0.21934	6.2733	high
TCGA-A8-A07R	0.747945	0	33.4404	17.4447	2.03084	40.0675	1.11324	0.0190357	0.11147	6.3537	0.656112	0.271848	0.0251083	4.55858	0.298875	0.0093871	0.100668	1.39156	high
TCGA-E9-A247	2.26849	0	48.8681	7.6246	12.1164	17.8073	0.715367	0.0198861	0.267342	0.738653	0.172938	0.325301	0.186888	0.476805	1.16182	0.0392258	0.0600945	0.750632	low
TCGA-E2-A1L6	4.51507	0	29.4171	6.96336	309.42	36.8516	0.465237	0.0107175	3.19104	1.52556	1.74814	0.573267	0.289799	0.350986	1.84299	0.151507	0.299586	0.525431	low
TCGA-E9-A3HO	2.1726	0	53.3423	8.36953	12.0138	19.3498	0.288717	0.0659005	0.887033	1.37626	0.380202	0.335382	0.026077	2.10806	0.470185	0.0346641	0.393316	0.614103	low
TCGA-EW-A1PA	1.57534	0	36.7576	8.75966	19.9179	30.4581	0.509407	1.52086	0.804878	0.880617	1.28362	0.304401	0.287322	6.01271	0.937414	0.192704	0.371027	0.54191	low
TCGA-BH-A0B7	7.01096	0	24.4056	11.0035	72.3654	29.9006	0.351189	0.422212	1.62119	5.36772	4.13194	1.23028	0.0812149	8.9882	9.54774	0.0655464	0.549345	3.98207	high
TCGA-AR-A24T	6.33425	0	23.0314	3.39992	2.34748	28.6743	0.518884	0.032274	1.76925	2.92293	1.3075	0.910637	0.166732	1.35577	3.00129	0.194521	0.117849	1.11557	high
TCGA-D8-A27M	1.12329	0	39.6339	14.4083	20.6549	16.3704	0.579775	0.0696359	0.402033	18.2223	1.10988	1.62731	0.0196822	0.372325	1.3324	0.0130818	0.924412	0.991216	high
TCGA-A8-A09A	0.832877	0	14.472	6.38717	11.7304	32.6324	0.460761	2.11521	1.22973	0.73769	1.26752	0.791189	0.156083	12.3568	6.05721	0.136159	0.312897	2.45309	high
TCGA-S3-AA10	1.28219	0	73.6005	11.7216	64.8392	14.6658	1.64959	2.0196	0.416424	6.1452	0.483448	0.441992	0.0428122	1.46789	0.187975	0.01897	0.839175	0.965757	low
TCGA-JL-A3YX	0.964384	0	30.6175	3.88189	3.37292	29.9245	0.584377	1.44367	0.315828	2.84569	1.09672	1.27078	0.0979116	11.146	1.32105	0.080785	0.143102	1.48544	high
TCGA-OL-A66O	1.44658	0	70.9411	0.952892	3.2453	22.3635	0.758086	0.127282	0.124065	3.17991	0.127625	0.120179	0.0114468	0.751112	0.904667	0.0570607	0.118014	0.590324	low
TCGA-D8-A27R	0.841096	0	57.2385	2.79949	3.95967	14.5765	0.295845	8.39097	0.295946	1.08022	1.80906	0.831366	0.0728143	12.4505	0.827433	0.0483959	0.330169	2.41274	high
TCGA-BH-A0HB	2.20822	0	53.4732	3.09238	37.5066	45.0133	0.191486	0.425105	0.101557	3.45731	0.404201	0.167473	0.00966754	4.95488	1.14607	0.0192765	0.498351	0.237531	low
TCGA-BH-A1FL	4.58356	1	23.7216	3.15664	7.26507	22.6343	0.312136	0	2.44813	0.60647	0.891421	1.14396	0.0401694	0.611464	1.16448	0.290347	0.218573	1.15427	high
TCGA-BH-A1F6	8.12329	1	25.8136	26.8665	81.3863	8.59321	0.946382	0.114857	0.148861	2.44639	2.00464	0.971378	0.0649273	1.33857	1.06903	0.0215769	0.787149	2.45091	high
TCGA-A2-A04R	10.1616	0	31.161	1.51487	32.641	24.2706	0.141738	0.0117547	0.405245	3.3647	0.423853	0.451718	0.0348852	0.054993	12.4796	0.0309152	0.0799241	2.34098	high
TCGA-A8-A07F	1.58082	0	16.6782	1.37753	16.7517	18.2081	0.256307	0.0101219	0.355635	1.66164	0.455151	0.378462	0.0467283	6.92855	8.84126	0.0865184	0.129998	3.36145	high
TCGA-BH-A0DP	1.30411	0	29.7821	5.47813	19.0754	22.8454	0.666244	0.0995976	0.769814	6.38631	1.8017	1.09355	0.18298	0.478439	2.96947	0.0467759	0.134365	1.31097	high
TCGA-BH-A0BO	6.01918	0	22.7744	13.0331	5.8248	40.8235	1.12342	0	1.08033	20.6719	5.65483	3.59005	0.476285	0.499708	6.20378	0.181238	1.06204	0.701996	low
TCGA-BH-A1F5	7.43014	1	21.287	3.71721	1.32469	14.7347	0.0665237	0.0570718	0.538492	0.385434	1.12096	0.272669	0.0225835	0.854416	8.43404	0.0450303	0.0344935	3.03764	high
TCGA-AC-A2FE	6.13699	0	34.2196	6.15753	15.0165	20.3088	0.511564	0.0109249	0.908257	1.38482	1.09606	0.975824	0.108075	0.338611	2.48075	0.226271	0.581878	0.730234	low
TCGA-A8-A08J	3.08767	1	69.2736	2.48635	149.71	23.6339	0.238842	0.99038	0.314696	2.08509	0.470993	0.433106	0.00687538	19.1585	0.66586	0.023991	0.169333	1.16615	high
TCGA-A8-A07I	1.16712	0	41.222	1.46497	61.9043	34.8489	0.24207	0.837291	2.13471	1.29729	0.383233	1.0527	0.0387507	9.67269	5.27475	0.0627793	0.388414	1.01175	high
TCGA-AO-A12F	5.04658	0	31.2159	13.2433	3.59714	47.1033	0.440622	0	0.475681	4.04542	9.03518	2.2996	0.146021	3.30018	1.2897	0.575215	0.310065	1.33274	high
TCGA-AR-A251	6.53973	0	15.4986	9.51719	9.54987	24.1156	1.03865	0.00669458	0.319141	3.11266	2.41395	0.980388	0.205303	0.949386	2.5255	0.0110044	0.189662	1.85295	high
TCGA-BH-A0B1	3.14521	0	21.608	5.69407	8.87837	12.8444	0.261471	5.67217	0.64196	7.2096	1.21763	1.03719	0.0978485	0.370419	1.75533	0.108808	0.232799	2.54198	high
TCGA-E2-A570	2.55068	0	43.2239	3.9448	11.2535	54.5164	0.593012	0.179329	1.98999	1.71925	5.24912	0.677288	0.0483826	10.6159	1.03082	0.0535957	0.13548	1.0441	high
TCGA-B6-A0IO	13.8137	0	25.0815	4.31804	11.4179	16.5204	0.326222	0.0206784	0.168843	1.27298	0.243426	0.198662	0.0204563	0.571382	0.368839	0.482666	0.17575	1.08586	high
TCGA-C8-A130	1.0137	0	40.4044	5.58413	9.70168	21.7396	0.458687	1.85291	0.552587	1.15383	0.702744	0.407833	0.0323709	5.84129	0.888608	0.145228	0.227127	1.27643	high
TCGA-AR-A1AS	3.15068	0	16.3006	0.576892	76.6557	21.5991	0.227725	0.170747	0.394314	7.95909	0.118528	0.781912	0.00511857	0.394873	2.1354	0.0204123	0.0469079	1.45091	high
TCGA-BH-A0DV	5.65479	0	21.1489	12.4676	17.7898	43.5534	0.751224	0.118235	1.75979	5.75012	4.12637	3.94851	0.227931	2.49183	5.37775	0.287041	0.295457	1.50708	high
TCGA-D8-A27F	1.33699	0	15.4099	8.12759	114.287	45.438	1.48508	0.027369	0.332577	9.30345	10.19	0.625371	0.01805	0.490833	0.77563	0.0149962	0.230892	4.94397	high
TCGA-B6-A1KC	3.63288	0	8.94734	1.03127	75.9244	12.5398	0.199484	2.67534	1.61864	0.304488	0.238614	6.765	0.0155866	7.81717	7.62128	0.242415	0.0321389	7.09092	high
TCGA-AR-A1AH	10.4301	0	18.5588	7.68923	7.90656	36.7257	0.432223	0.0117525	0.188046	3.46177	1.33115	0.543183	0.310033	0.549829	0.537251	0.247276	0.168698	0.402822	low
TCGA-BH-A18Q	4.63562	1	32.5222	10.0661	9.13906	126.061	0.529072	0.0143859	0.7119	1.24059	9.12966	0.149414	0.265652	1.2451	2.38776	0.0520237	0.369523	0.054877	low
TCGA-C8-A1HG	0.945205	0	100.695	1.49777	14.8802	14.4175	0.222127	1.23089	0.207182	1.03094	0.490191	1.21319	0.0331337	0.594955	0.343427	0.024775	0.53138	0.222949	low
TCGA-BH-A0HX	2.27123	0	22.4639	3.11096	51.8798	26.7819	0.322168	0.775684	0.39665	3.34463	1.74949	0.872775	0.0426306	3.07328	3.35263	0.242259	0.200222	1.5105	high
TCGA-D8-A1JB	4.62466	0	43.281	7.06503	18.2175	40.7978	0.795096	0.852381	2.26291	0.64333	1.47707	0.317371	0.307591	7.15261	2.95454	0.222064	0.425257	0.510026	low
TCGA-A8-A079	0.750685	0	42.2332	1.05803	19.0072	20.0972	0.559229	1.66114	0.230379	2.44598	0.352341	0.428575	0	1.05497	3.08739	0.00695679	0.143882	1.35055	high
TCGA-A2-A0SX	4.20274	0	33.6384	17.1557	202.92	25.5733	0.674358	0.044152	0.473396	4.74795	1.68804	0.687855	0.345782	0.63582	1.55856	0.0508031	1.24252	0.252293	low
TCGA-E2-A1L7	5.03014	0	72.3346	5.14871	25.5994	27.7175	0.74141	0.496305	0.548509	4.77845	0.575476	7.67192	0.0327315	0.551454	2.92258	0.386151	0.743652	0.380287	low
TCGA-E2-A14O	3.72329	0	39.6085	1.63697	54.6668	28.7401	0.160283	3.89394	0.129624	21.9168	0.191557	0.127907	0.0116027	0.469839	8.78658	0.0269911	0.141774	2.41122	high
TCGA-EW-A1PC	0.512329	0	98.507	12.4948	1.76293	15.8117	0.18703	1.87791	0.10417	2.02885	0.0511118	0.336579	0.0164402	3.04436	0.990454	0.0191221	0.112996	0.561062	low
TCGA-BH-A18G	0.408219	0	35.5881	23.7795	2.4037	25.0331	0.129597	0.0537386	0.0886436	7.97501	0.668704	4.25115	0.029534	0.82756	0.646673	0.0412225	0.385687	0.927224	low
TCGA-AO-A129	9.00274	0	64.4715	31.5085	34.8806	39.979	0.193998	0.275806	0.227476	15.8912	1.11683	0.462237	0.0454739	0.593846	0.511502	0.0453362	0.771906	0.348612	low
TCGA-AR-A256	7.81918	1	21.5474	6.67733	43.4566	13.1512	0.0945416	0	0.113025	3.0708	0.89587	0.318651	0	2.06331	3.21136	0.0033621	0.142934	2.02499	high
TCGA-BH-A0BL	6.2411	0	38.5743	19.5774	22.6188	32.9652	0.875346	0.331955	0.700227	10.9428	3.18126	1.64029	0.212292	0.650032	4.70375	0.102518	0.809357	0.94365	low
TCGA-BH-A0B6	6.80274	0	101.793	4.4587	66.5787	22.3182	0.257011	1.39283	0.55558	1.43399	1.18709	7.31855	0.0292274	23.0548	4.86596	0.0457898	1.14792	0.534078	low
TCGA-BH-A8FY	0.808219	1	49.6779	5.05287	0.737325	38.4613	0.574445	0	0.372396	0.709363	0.115851	0.226913	0.0480286	0.282147	2.94798	0.161606	0.0825275	0.518919	low
TCGA-A7-A0CH	2.95616	0	29.7579	4.46518	12.159	31.5569	0.16705	0.0302265	3.66717	1.43679	1.53229	0.463058	0.0199345	0.517037	5.96936	0.0447169	0.0970515	1.75175	high
TCGA-A1-A0SP	1.6	0	28.235	7.04575	44.5393	22.7523	0.401705	0.0827926	0.208756	1.95392	0.71749	0.436091	0.198908	1.3038	0.558366	0.0777669	0.464646	0.487652	low
TCGA-D8-A1XU	1.08219	0	55.7975	3.94137	2.87245	22.0094	0.303159	0.156321	0.838033	0.820207	0.938338	0.966027	0.0463925	0.351953	1.92508	0.064239	0.129908	0.6994	low
TCGA-A2-A0YH	1.80548	0	69.757	19.6715	24.0459	14.1911	0.341842	44.1535	0.867433	2.68831	2.35784	7.53943	0.00790002	12.2555	12.6356	0.0354425	0.791851	258.051	high
TCGA-E9-A1RF	0.547945	0	44.292	2.05413	15.1137	21.2282	0.439968	5.60488	0.576794	1.66385	0.339668	0.484233	0.0467904	1.64776	1.40081	0.0533129	0.451771	0.978623	low
TCGA-AO-A03N	5.56438	0	61.0945	2.26347	200.78	28.9046	0.380136	0.132275	0.31856	12.4171	0.93428	0.288504	0	8.40841	1.37041	0.108715	0.069952	1.06226	high
TCGA-AR-A5QN	1.33699	0	35.1581	10.8102	6.16559	27.532	0.737275	0.0435445	0.386076	5.05021	1.01597	2.24999	0.0466664	0.404254	5.20435	0.0429463	0.28785	1.53259	high
TCGA-OL-A5DA	4.88493	0	27.4492	5.25445	7.55514	30.272	0.886913	0.473901	0.349329	0.923219	0.179048	0.23072	0.180687	44.3117	2.07527	0.501472	0.251736	6.00734	high
TCGA-D8-A145	1.12329	0	19.3699	8.76651	22.8373	29.8523	0.682642	0.575724	1.28444	1.54031	3.27575	1.35288	0.242054	1.20364	6.31521	0.359616	0.353397	1.65999	high
TCGA-B6-A0I6	2.71507	1	20.4276	9.58174	22.5415	35.1801	0.493746	3.0938	0.312704	6.54709	1.58586	1.58301	0.0800148	0.421273	1.95026	0.00997158	0.154675	1.39695	high
TCGA-AC-A6IW	1.13151	0	70.3935	13.2062	25.0743	12.6084	0.502186	0.0503798	0.224378	0.832278	0.250051	0.429067	0.162806	1.27276	0.182952	0.0165626	1.01623	0.230752	low
TCGA-E9-A3QA	2.51507	0	56.939	7.35976	88.2306	64.3487	1.54968	1.57561	0.130811	7.8275	0.646263	0.233005	0.0240856	1.80011	0.242957	0.0137215	1.57662	0.0911371	low
TCGA-OL-A6VQ	1.64384	0	22.9368	12.4916	3.28321	59.0526	0.863291	0.0710027	0.825705	5.20091	2.46988	1.43802	0.14048	1.72318	2.25234	0.256767	0.268207	0.587954	low
TCGA-GM-A2DH	6.00822	0	54.3647	3.86698	37.3451	22.4113	0.264057	0.0579673	0.83826	1.56593	1.51232	6.33666	0.0286723	15.3903	0.577861	0.349378	1.20432	0.460851	low
TCGA-C8-A1HE	1.0274	0	26.9433	3.75157	2.59809	17.048	0.21365	0.430742	0.851116	0.49039	0.602611	0.34743	0.0423092	0.142028	0.540333	0.0572459	0.107319	1.0791	high
TCGA-GM-A3NY	3.18356	0	61.4026	8.08458	2.57584	21.1554	1.58587	0.0963645	0.630527	2.809	0.901615	0.828488	0.116514	0.641809	0.661006	0.0668805	0.26694	1.06552	high
TCGA-D8-A1J8	1.18082	0	35.3443	0.515556	21.962	20.4916	0.117773	0.0472603	0.394465	23.1621	0.499209	0.657744	0.0218179	0.663308	1.81114	0.0372889	0.249931	1.06987	high
TCGA-EW-A1IW	1.01644	0	22.8037	8.6126	12.1391	25.3629	0.497381	0.415637	0.832077	2.73339	3.19379	2.52635	0.311494	2.13786	3.01874	0.186331	0.378236	0.92936	low
TCGA-A8-A09T	1.5863	0	35.0174	2.30708	8.96062	28.8933	0.307019	0.0565816	0.718665	4.15927	1.7822	0.602357	0.0746316	1.96052	2.36295	0.0279022	0.117553	0.92318	low
TCGA-AR-A0TS	6.23288	0	18.3335	12.3521	62.3752	31.3533	1.02824	0.95645	0.461904	2.84955	2.93307	0.939527	0.106397	1.0378	1.80928	0.0795564	0.605055	1.37097	high
TCGA-E2-A15T	4.28219	0	12.6457	2.24167	28.8328	23.8406	0.0953312	0.176506	0.340285	4.17212	0.790884	0.412475	0.00727542	0.561263	0.75409	0.0398937	0.100011	1.13015	high
TCGA-D8-A146	1.76164	0	22.4584	6.29179	57.0371	28.8416	0.694423	0.316257	1.26748	1.78899	2.54657	1.29563	0.115874	0.434968	8.33458	0.103971	0.287597	2.38416	high
TCGA-A2-A1G0	1.68767	0	16.7833	5.42349	4.80202	28.3825	0.368608	0.010853	1.49485	1.31369	2.87751	0.400161	0.178941	0.279262	3.63986	0.117743	0.151687	1.30964	high
TCGA-AC-A2FG	5.07671	0	18.5068	11.2239	13.6692	60.6926	1.13527	0.0814764	1.58291	1.98937	3.176	0.385503	0.504503	0.8603	4.35696	0.282738	0.352226	0.327052	low
TCGA-A1-A0SK	2.64932	1	13.0666	10.9081	13.6688	14.0537	0.946698	0.162065	0.768134	5.85421	0.0710422	0.976278	0.0961945	0.23378	0.0392356	0.209567	0.0448938	2.55762	high
TCGA-AQ-A0Y5	0.471233	1	14.4335	11.5744	139.654	32.4317	0.390565	1.06781	0.706318	17.5738	4.32145	4.39738	0.024648	38.6726	5.32389	0.0526572	0.165377	27.4752	high
TCGA-A2-A0CW	8.99452	0	54.5254	1.55529	14.0031	29.8008	0.121984	0.87001	0.18356	0.520291	0.628709	0.126085	0.00667181	6.23849	0.99407	0.00665162	0.240747	0.517301	low
TCGA-BH-A204	6.94247	1	36.3175	0.981065	2.7581	14.8771	0.131419	0	0.426677	0.551095	0.799856	1.1131	0.0215635	0.0956044	1.56142	0.0191095	0.0192124	1.07094	high
TCGA-E9-A22A	3.25753	0	38.1909	2.17974	37.764	33.4392	0.329031	2.32082	0.602778	3.93704	4.09921	2.83556	0.0306118	2.10245	3.93186	0.0166468	0.459057	1.17427	high
TCGA-A2-A3XT	6.91781	0	42.9001	12.8102	190.14	15.6302	0.563516	0.0101228	0.227091	2.34016	1.83364	0.504658	0.0700983	2.99838	0.32652	0.0133116	0.707404	0.868764	low
TCGA-BH-A0EE	2.58356	0	138.643	8.28903	11.6724	9.09583	0.0848489	2.74431	0.180741	18.1525	0.153518	0.0574234	0.00331481	0.229268	0.0815995	0.224725	0.193658	0.36179	low
TCGA-B6-A0RG	5.70411	0	37.2584	2.21681	14.9056	37.4469	0.0923854	0.689554	0.28436	3.12166	0.48405	0.588293	0.0324832	0.624079	4.64344	0.0215899	0.10543	0.638365	low
TCGA-C8-A12M	0.980822	0	21.646	2.04726	6.21626	13.0116	0.545352	7.81248	0.707071	0.422021	0.168642	0.134638	0.00569953	2.82009	1.40672	0.102281	0.182812	3.76065	high
TCGA-A2-A0YM	2.64384	0	20.5769	7.2348	140.83	20.6251	0.154546	0.0102534	0.350106	3.84051	1.02217	0.181039	0.0574785	1.66994	0.262835	0.00337085	0.948921	0.478641	low
TCGA-D8-A1JN	1.69863	0	29.2213	12.2611	0.219492	36.735	0.229355	0	0.507713	0.440168	0.135705	0.098777	0.0285099	66.1893	0.620555	0.0852708	0.202486	13.289	high
TCGA-AN-A0FT	0.586301	0	69.165	6.66444	10.2556	46.1393	0.465176	11.505	0.289652	1.35056	1.79697	0.509236	0.0112799	20.6111	0.506631	0.0187429	0.271351	1.98333	high
TCGA-E9-A1R0	2.35616	0	27.7939	9.74434	18.2543	26.996	1.69231	0.644002	0.724297	10.8833	1.81923	1.02358	0.164097	0.753225	8.40004	0.109067	0.678198	2.94101	high
TCGA-D8-A1Y1	0.827397	1	32.904	0.549867	23.2948	26.365	0.46887	0.0432048	0.520254	2.64849	3.28073	0.740408	0.00284938	0.295614	3.47757	0.0710188	0.143618	1.57316	high
TCGA-GM-A3XN	5.53151	0	47.4216	13.2789	32.2097	27.484	2.37727	0.575654	1.72596	8.44382	1.63758	1.21921	0.234488	0.514865	2.75836	0.222645	0.626764	1.82962	high
TCGA-UU-A93S	0.317808	1	55.567	7.73801	40.3961	36.5432	0.129745	0.62334	0.121183	6.5112	0.174713	1.16765	0	0.175755	0.190222	0.0292751	0.0756842	0.407297	low
TCGA-A2-A0EM	8.47671	0	25.5973	6.28352	4.62744	27.4355	0.217064	0.0474765	0.61085	0.388459	1.17065	0.4931	0.0704498	1.04116	0.669355	0.0351183	0.10312	0.824295	low
TCGA-BH-A0AV	4.9863	0	12.7072	5.63439	195.712	50.5649	1.13895	0.0404086	0.719878	19.5648	6.96177	1.34301	0.119924	0.369234	0.953827	0	0.297649	1.95033	high
TCGA-E2-A1LE	2.40822	1	25.1971	27.6738	113.366	27.0568	0.668546	0.0779679	1.28825	4.67825	1.62068	1.86251	0.0128551	26.3239	1.48231	0.0512646	0.490863	6.94834	high
TCGA-BH-A6R8	0.80274	0	88.4368	2.52645	48.3574	35.9818	0.0742349	0.16682	0.0864835	1.83849	0.181974	0.17945	0.00392923	11.7729	8.19867	0.0195867	0.477113	0.456426	low
TCGA-E2-A14Q	3.1863	0	58.0254	8.09214	4.08234	48.7484	0.460924	0.564737	0.846001	0.568799	1.13673	0.412976	0.273634	0.360588	2.2207	0.0454677	0.213325	0.182387	low
TCGA-A8-A082	1.50411	0	27.5037	11.9395	16.7526	39.4951	0.221091	0.0265092	0.741185	3.55305	0.202421	1.04625	0.00437073	0.445699	0.523807	0.0653625	0.0901227	0.662821	low
TCGA-BH-A1EY	1.47397	1	39.301	4.84292	39.6237	19.972	0.386169	2.78782	0.47285	1.46463	1.27952	1.30051	0.00519372	1.06845	1.57123	0.031068	0.940034	0.645695	low
TCGA-AR-A0TR	0.438356	1	27.3991	1.55333	2.85132	12.0288	0.19958	0.446893	0.0540587	0.386934	0.322284	0.0515722	0.013099	0.525589	0.193048	0.10121	0.108789	1.12166	high
TCGA-D8-A1XJ	1.81918	0	25.6407	4.87988	51.327	28.5098	0.28962	0.660129	0.168704	4.79146	1.12803	0.188305	0.0030659	1.75894	1.5591	0.048906	0.077266	1.23093	high
TCGA-AR-A24V	7.11233	0	30.1694	4.22733	47.383	20.0468	0.327255	1.21183	1.01041	4.93307	3.19289	3.63329	0.0218533	0.157791	5.4746	0.0155622	0.189541	2.7528	high
TCGA-BH-A0E7	3.73425	0	30.6465	5.6436	4.44438	22.6487	0.138214	0.0202276	1.70668	0.75134	0.559902	0.52522	0	1.0942	23.7155	0.645043	0.0725879	11.4684	high
TCGA-PE-A5DD	5.35068	0	43.7551	9.78462	9.20165	18.0238	0.918475	0.531812	0.731948	2.11524	0.81781	0.552349	0.0219208	1.94863	0.628369	0.273181	0.295054	1.48049	high
TCGA-BH-A5IZ	1.55342	0	16.8073	14.6632	36.2394	30.7274	0.214647	0.0427227	0.136247	2.62634	0.582976	0.155304	0.00469597	0.508013	0.264661	0.00936352	0.204417	0.954662	low
TCGA-EW-A6S9	1.26849	0	35.065	4.00591	34.5183	41.7607	0.196476	0.305515	0.43945	8.05002	0.762072	0.374429	0.0201489	4.12717	2.57919	0.297301	0.129255	0.707276	low
TCGA-BH-A0W7	3.73425	0	104.188	2.87189	62.0629	30.842	0.54917	0.581697	0.334719	5.65028	2.14054	1.00459	0.0713734	8.38575	2.71638	0.0177893	0.592764	0.316288	low
TCGA-LD-A74U	1.10137	0	27.9909	13.0081	158.162	35.8461	1.79079	0.0663007	1.41956	2.61079	1.57504	7.35436	0.441629	7.90574	2.27456	0.418496	0.87656	0.673653	low
TCGA-AN-A0AK	0.613699	0	33.1248	0.725029	33.4969	22.2837	0.0993571	1.19853	0.0889656	0.786077	0.409925	0.264523	0.00494022	32.4035	2.37783	0.00985054	0.181094	4.01278	high
TCGA-A2-A0YI	4.12329	0	28.4271	3.66486	71.0217	14.5446	0.478982	0.108785	1.20554	0.996697	1.36766	0.482758	0.104355	0.199527	3.81528	0.224335	0.235349	1.63351	high
TCGA-C8-A3M7	2.83288	1	22.141	18.7467	1.31848	81.6966	1.0726	0.440897	2.10527	2.66417	5.54708	3.00061	0.336686	19.2937	1.37556	1.4304	0.521551	0.673938	low
TCGA-OL-A6VO	2.35068	0	31.4205	13.1728	146.645	13.7227	0.327821	0.0245295	4.21413	2.72701	0.619143	0.738825	0.17795	1.60662	0.282954	0.00403209	0.277974	1.39708	high
TCGA-GM-A2DM	8.83836	0	26.1277	2.68524	26.5747	18.5445	0.308953	0.0252021	0.137186	10.9126	0.531882	3.99828	0.0997253	0.0110536	0.226109	0.00414265	0.133278	0.939351	low
